# Supplementary material for: Low Temperature Enhances N‐Metabolism in Paxillus involutus Mycelia In Vitro: Evidence From an Untargeted Metabolomic Study
Source: Environ Microbiol. 2025 Aug 12;27(8):e70162. doi: 10.1111/1462-2920.70162 (PMC12343193; doi:10.1111/1462-2920.70162)
Supplement: Supplementary file 3 — Appendix C. Metabolomic results: expanded data. [file EMI-27-e70162-s003.xlsx]

## Sheet: Introduction
		Low Temperature Enhances N‐Metabolism in Paxillus involutus Mycelia In Vitro: Evidence From an Untargeted Metabolomic Study
		Agnieszka Szuba, Weronika B. Żukowska, Joanna Mucha, Aleksander Strugała and Łukasz Marczak
		Appendix C
		Metabolomic results: expanded data
		NOTE: We sucesfully identified 125 compounds (163 hits of compounds identified into the molecular formula was detected in total, as a doubled/multiple hits were detected for several compounds)

## Sheet: raw data
Alignment ID	Average Rt(min)	Average RI	Quant mass	Metabolite name	Fill %	Reference RT	Reference RI	Formula	Ontology	INCHIKEY	SMILES	Annotation tag (VS1.0)	RT/RI matched	EI-MS matched	Comment	Manually modified for quantification	Manually modified for annotation	Total score	RT similarity	RI similarity	Total spectrum similarity	Dot product	Reverse dot product	Fragment presence %	Spectrum reference file name	EI spectrum	CHLOREK	C1	C2	C3	C4	L1	L2	L3	L4	QC1	QC2	QC3
0	6.051	1036.94	83.0449	Unknown	0.895	null	null	null	null	null	null	4	False	False		FALSE	FALSE	null	null	null	null	null	null	null	CHLOREK	50.30843:2295 54.11257:4427 55.09204:7451 56.09583:2613 57.99253:5520 61.11163:1567 62.18739:488 63.80147:1037 65.10632:3680 66.09309:3506 67.0932:2646 68.0731:1919 69.11327:12307 69.99487:3094 71.10574:912 73.07309:10617 74.04224:1458 75.00848:5754 75.99297:1922 78.02818:1246 79.0978:4003 80.07933:2849 81.15569:3784 82.21661:5888 83.0449:16820 84.15733:3582 85.23156:7809 86.09264:409 87.25262:16…	20501	14973.2	5604.11	13305.7	13032.8	12924.9	11281.1	30127.6	8269.94	13864.4	13864.4	13864.4
1	6.058	1038.14	75.072	Unknown	1	null	null	null	null	null	null	4	False	False		FALSE	FALSE	null	null	null	null	null	null	null	CHLOREK	50.27002:14 53.00678:13038 55.11725:56510 56.11572:12593 57.11446:94967 58.17363:10407 59.14595:3493 61.10005:4778 62.91136:1816 67.07643:21861 68.06466:5729 69.0817:23768 74.1807:2755 75.04047:11326 76.94331:6531 79.1071:1499 80.2206:2475 81.13245:7446 82.22299:4838 83.16785:8336 84.19276:12675 85.1347:786 86.07533:5418 88.89046:2119 90.28869:1 90.86742:3258 91.45456:3965 93.25269:4389 95.18875:…	21688.8	23141.3	22549.3	20371	12875.1	11167.1	24950.4	46788.3	26827.7	22905.2	22905.2	22905.2
2	6.107	1041.59	55.0616	Unknown	0.842	null	null	null	null	null	null	4	False	False		FALSE	FALSE	null	null	null	null	null	null	null	CHLOREK	50.36076:1374 52.98942:2057 54.07361:1334 55.06164:9959 56.13388:67 59.38757:278 60.99744:4310 62.093:422 65.02923:2045 66.10304:3235 68.18327:2914 70.16829:4784 71.05576:659 74.07027:1487 76.04104:2133 77.10396:325 82.09484:461 84.13053:837 85.18049:543 86.04426:476 87.40584:133 88.64036:402 89.25683:219 91.10246:5279 94.09589:1621 95.02885:1166 96.32922:5024 97.16982:3436 98.16975:534 100.23647…	31226.8	71591.9	19892.9	21585.8	14816.5	11062	22866.9	50378.5	35193.2	24502.2	24502.2	24502.2
3	6.154	1046.55	54.0951	Unknown	0.684	null	null	null	null	null	null	4	False	False		FALSE	FALSE	null	null	null	null	null	null	null	CHLOREK	50.24427:2955 51.04227:725 51.8706:293 54.09506:4642 55.07734:3187 58.0596:1424 61.01265:84 61.98416:2432 63.81727:978 65.9814:717 67.15356:2925 83.07464:3790 84.06951:1551 87.84144:1011 89.78139:773 92.17713:3036 93.13031:2144 95.72165:171 97.19176:2673 99.14841:1231 101.02163:1530 102.05572:476 105.4301:957 106.37347:1467 108.41901:2071 110.5022:613 111.35367:289 112.19616:1680 115.18644:1996 1…	21870.9	7259.49	9428.51	13074.3	14735.6	19290.1	7595.41	12067.8	12503.5	11194.7	11194.7	11194.7
4	6.181	1049.39	69.106	Unknown	0.895	null	null	null	null	null	null	4	False	False		FALSE	FALSE	null	null	null	null	null	null	null	CHLOREK	51.06731:3967 51.93727:3287 53.12523:4426 59.20377:131 61.97255:136 69.10595:15404 72.0128:1147 73.06747:1762 77.09729:3155 77.99666:2453 82.01749:6119 86.75512:2237 87.5447:2135 97.20116:3409 102.92676:310 109.26424:183 111.17535:2471 113.86359:1510 115.13284:792 116.08006:580 119.76562:46 122.22839:121 127.18501:677 130.38377:61 132.04309:2237 133.09608:121 136.01956:1143 139.03246:764 141.1840…	24836.1	15555.3	12404	14524	11022.8	24887.8	18820.6	17255.5	23459.8	15963.1	17798.5	15400.2
5	6.22	1053.34	72.559	Unknown	0.684	null	null	null	null	null	null	4	False	False		FALSE	FALSE	null	null	null	null	null	null	null	CHLOREK	50.3956:2439 53.11464:5312 55.07172:14538 56.15098:5458 59.249:3397 60.12364:2233 61.30885:1896 62.75022:214 68.32652:2778 70.12988:3136 72.55904:24418 74.36421:4943 77.95954:1229 79.125:5965 83.95873:30 87.03001:437 88.17416:20 90.20823:640 94.99051:419 98.22154:103 99.05546:405 99.89582:745 101.26038:975 103.03889:697 103.96874:1733 116.9857:242 118.09689:679 123.09825:770 124.42156:1442 130.82…	26697.5	35464.8	16722.1	48880.5	55221.3	49969.4	68307.1	28330.6	19619.9	52910.6	52910.6	52910.6
6	6.252	1056.24	77.0732	Unknown	0.684	null	null	null	null	null	null	4	False	False		FALSE	FALSE	null	null	null	null	null	null	null	K1	52.11116:10581 53.08227:89 53.99206:0 55.09906:16153 57.09806:7973 59.0704:14349 60.04894:1493 61.8232:1789 63.01354:4235 65.05993:4573 66.0663:9494 70.03102:1580 73.07092:60833 74.09233:10737 75.04089:25900 75.99927:1121 77.01235:8434 78.08258:4000 80.11263:956 81.09592:329 82.0254:13011 82.99542:11141 85.83037:987 88.01796:173 89.12972:1644 89.70601:2158 90.2126:379 91.08643:8667 92.17674:0 93.…	11394.1	19390.2	33813.7	19248.3	11856.3	22463.1	17941.7	30797.9	26517	25021.3	25021.3	25021.3
7	6.254	1056.73	73.072	Glycolic acid; GC-EI-TOF; MS; 2 TMS; BP	1	4.444	1068	C2H4O3	Alpha hydroxy acids and derivatives	AEMRFAOFKBGASW-UHFFFAOYSA-N	OCC(O)=O	340	False	False		FALSE	FALSE	96.9	0.1	99.3	95.3	91.8	98.3	100	K3	52.11593:9963 53.14256:7155 55.07997:6769 56.05241:224 57.05652:21402 58.01856:34461 59.037:41547 60.10669:10665 60.99476:5857 62.70637:1473 63.96763:1244 65.99932:37129 67.09312:6301 68.15092:3891 68.9973:2897 70.03907:1492 71.13905:3978 72.00223:18769 73.06096:351324 74.07137:33506 75.09126:56767 76.10162:3109 76.97303:3212 78.05903:3521 79.13709:1532 80.12494:712 81.03851:6074 83.2206:2137 87.…	17847.9	281428	482866	436962	276644	213129	154905	205870	232444	279078	279078	279078
8	6.29	1060.49	55.051	2-METHYLCYCLOHEXANONE; EI-B; MS	0.368	-1	1109.14	C7H12O	Cyclic ketones	LFSAPCRASZRSKS-UHFFFAOYNA-N	CC(C1)C(=O)CCC1	440	False	False		FALSE	FALSE	78.6	null	87.2	72.9	68.8	75	80.6	CHLOREK	50.29323:1423 51.02149:8365 52.00399:1475 53.04154:17734 54.19804:11101 55.05098:110275 56.1268:27310 57.09325:72661 58.04372:7343 58.83337:1853 59.76342:1290 61.18516:217 62.07616:11 64.9999:4156 66.06:1611 67.02517:26446 68.02304:14596 69.09114:100683 70.12444:53881 71.11706:60454 72.16896:4664 74.05258:1345 75.02885:1860 76.08699:1522 77.0601:5227 79.04804:12383 81.09889:9608 83.12197:43263 84…	146046	10002.2	33289.2	28608	21398.2	23233.7	29158	20904.6	54280.3	25104.3	25104.3	25104.3
9	6.323	1063.82	70.0885	Unknown	0.263	null	null	null	null	null	null	4	False	False		FALSE	FALSE	null	null	null	null	null	null	null	CHLOREK	50.49814:1840 51.11088:3146 52.30036:2681 53.11395:3211 54.06655:323 55.05915:8974 56.14119:3414 57.10502:2858 60.75809:1067 61.30872:1614 63.06822:1115 64.10158:1285 69.11721:1637 70.08854:14713 71.15448:8488 72.07582:493 76.12083:3734 77.06899:191 78.36366:4549 80.15896:968 81.15723:2753 82.13097:1942 83.19247:8136 85.22179:23 86.21588:951 86.96925:1120 89.13371:1464 92.24342:2121 94.02705:1230…	65886	16567.8	19364	17168.8	26270	11368.5	18931.5	13657.2	14113.9	12132.9	12132.9	12132.9
10	6.332	1063.91	117.126	Unknown	0.105	null	null	null	null	null	null	4	False	False		FALSE	FALSE	null	null	null	null	null	null	null	L1	50.17603:477 51.07197:9763 52.08439:3406 53.89961:4736 58.03896:19864 59.02581:2900 61.04571:8568 61.88051:1615 64.17597:605 67.04668:1470 70.1323:4214 71.10858:1 81.06422:6806 82.03728:5738 84.99119:4044 86.96389:194 89.89861:1 94.16767:1307 97.84164:3848 99.24438:3156 100.96777:630 101.71758:313 107.3102:2062 108.09046:1871 111.67082:0 116.0442:2033 117.0855:36642 118.22978:2633 120.16878:263 1…	4916.34	37334.2	69484.5	54733.1	37711.4	87332.7	63586.8	59398	62967.6	55715.7	55715.7	55715.7
11	6.334	1064.3	147.12	Unknown	0.947	null	null	null	null	null	null	4	False	False		FALSE	FALSE	null	null	null	null	null	null	null	K1	52.09599:3888 55.11426:4694 57.09354:1 58.07669:17593 58.97452:20515 60.0133:1706 60.98246:8075 61.92582:1069 65.88321:10084 69.07994:4025 73.0761:33189 74.1734:5719 75.02816:27704 77.00622:2048 78.01428:5454 80.09144:3612 82.17076:0 85.15788:5732 87.18188:3592 89.74867:2413 90.9866:4071 92.15717:2093 93.04204:7085 94.01868:2594 95.06549:2351 98.14545:7407 99.05509:6698 99.85801:739 103.06505:208…	5306.56	63664.5	119764	81945.7	57222.1	97719	118356	112159	110845	92788.7	92788.7	92788.7
12	6.341	1064.24	73.0465	Unknown	0.526	null	null	null	null	null	null	4	False	False		FALSE	FALSE	null	null	null	null	null	null	null	K1	50.25834:6779 51.10047:4636 53.05648:8835 55.08022:8501 61.00822:378 62.66251:1 63.19082:1536 66.15256:3852 67.10686:8028 68.12153:6518 71.08437:3937 73.04646:12255 75.05804:10382 76.10009:11995 79.03416:1 81.16269:0 83.15841:1395 84.03686:721 87.16485:3959 89.30061:2815 94.23337:644 96.00234:2214 100.95814:9391 101.93049:3350 107.11652:1762 109.12001:269 111.12865:861 112.2234:2440 114.42133:746…	11770.2	115462	181940	168454	109170	149210	177232	145388	176719	139012	139012	139012
13	6.355	1066.42	69.0481	Unknown	0.842	null	null	null	null	null	null	4	False	False		FALSE	FALSE	null	null	null	null	null	null	null	CHLOREK	50.65416:1199 51.18636:852 52.14629:978 53.02571:3407 55.03916:11405 56.13583:15867 57.11689:5632 59.12399:2599 60.10601:1022 61.02079:2937 62.90033:175 64.15623:1811 66.13427:45 67.0354:12932 68.15807:525 69.04806:44616 70.15031:10594 71.05993:23280 75.05278:5745 76.97216:3531 78.0984:2853 80.19:1419 81.03752:2811 82.04792:2342 83.20828:23715 84.08174:19238 86.13603:3022 87.02288:522 89.97027:61…	63796.3	32108	63967.3	17231.6	32054.1	41608.4	42249	43707.2	48135.3	42791.2	42791.2	42791.2
14	6.359	1066.27	72.5127	Unknown	0.421	null	null	null	null	null	null	4	False	False		FALSE	FALSE	null	null	null	null	null	null	null	K1	50.20299:5313 51.09686:455 52.07239:2490 53.08188:0 59.02904:1897 60.08454:8712 61.07326:3318 61.93184:875 63.00565:1531 63.88657:152 66.13595:8559 68.1702:3901 72.5127:18307 74.09491:8604 75.05405:16005 76.06648:2737 79.03708:8282 80.03506:3007 85.0497:6053 87.27138:750 91.67689:4438 92.30496:37 93.04412:626 98.16261:0 99.05666:208 103.82771:3665 107.10203:2787 111.23313:2139 112.88969:1799 113.…	22367	27599.1	24254.7	11674.3	9294.82	11270.4	56054.5	17122	12007.7	13134.6	13134.6	13134.6
15	6.387	1069.47	129.103	Unknown	0.737	null	null	null	null	null	null	4	False	False		FALSE	FALSE	null	null	null	null	null	null	null	K1	52.11342:2490 54.14638:1444 56.05953:3745 58.0845:9232 61.97676:4234 63.0273:6037 63.77784:945 68.23619:861 69.09041:1 71.04576:607 77.03118:11199 77.87439:369 78.66849:991 80.05287:1160 81.02975:1636 82.17802:8387 83.13947:2770 88.92793:3467 89.46983:1809 90.35233:2084 91.1292:1892 94.00329:1532 96.09663:1407 97.29362:4495 98.2159:3859 99.1004:816 106.00513:478 107.26352:4689 109.2175:1180 110.1…	5210.61	10314.4	11311.7	29306.2	10904.9	25714.5	22950.8	50506.8	63695.7	21109.1	21109.1	21109.1
16	6.419	1072.74	75.0593	Unknown	1	null	null	null	null	null	null	4	False	False		FALSE	FALSE	null	null	null	null	null	null	null	CHLOREK	51.07754:2711 52.02841:95 53.07834:2604 55.081:14796 58.12618:4593 59.11894:769 59.95113:1954 63.90291:1 65.15196:1558 67.10569:3819 75.05926:19776 77.01588:2619 78.05635:259 79.08923:4562 80.06096:3010 86.09941:680 89.18999:31 93.88432:632 95.14329:1626 96.12615:3926 98.06924:6871 100.24838:889 101.09549:1516 103.9916:2129 108.3343:1572 110.90446:884 112.19764:475 113.16174:1464 122.21922:1906 1…	46142.7	67024	93906.6	142915	99611.1	88875.6	120244	33614.3	68196.3	86289.6	86289.6	86289.6
17	6.421	1072.8	70.9015	Unknown	0.632	null	null	null	null	null	null	4	False	False		FALSE	FALSE	null	null	null	null	null	null	null	CHLOREK	51.97868:57 54.05281:4799 60.0237:5018 61.01592:1851 62.09476:282 65.46252:390 67.09838:395 68.22437:5189 70.90146:7397 73.18525:2598 77.98272:54 81.12808:2222 82.05518:404 84.10105:1320 85.34471:1789 86.17223:1178 87.11727:94 87.84533:41 88.4175:951 88.93675:1260 91.02961:3830 93.00469:1180 94.13966:2561 95.11681:1873 96.08306:3153 96.98086:1442 99.99122:2126 102.43518:436 104.68899:2024 105.860…	16229.9	24226.7	16296.3	26524.5	8851.24	15886.9	17546.2	21483.2	16663.2	25512.3	25512.3	25512.3
18	6.431	1073.81	147.102	enolpyruvate NIST	0.895	3.907	1078.05	C3H5O6P	Phosphate esters	DTBNBXWJWCWCIK-UHFFFAOYSA-N	OC(=O)C(=C)OP(O)(O)=O	340	False	False		FALSE	FALSE	83.9	0	99.9	73.2	64.9	85.5	73.9	S2	51.99398:4381 53.25575:15878 54.15571:6241 56.10542:6665 58.11849:16615 59.08152:1065 60.03336:6089 61.12346:4562 66.07178:8976 67.10125:11661 70.13407:8640 71.11897:4208 72.06485:11812 76.23182:5906 77.12247:6003 78.10156:9008 79.12362:3610 80.34187:7167 81.15094:7114 82.13448:11532 85.05652:2056 86.97797:5723 90.15855:85 95.1692:8316 97.17626:4260 98.09715:1511 100.08344:221 100.96993:1676 101.…	9528.98	104887	123515	99649.2	65150.8	103438	100265	143469	122953	174787	105772	85959.5
19	6.462	1076.12	75.0543	Unknown	0.947	null	null	null	null	null	null	4	False	False		FALSE	FALSE	null	null	null	null	null	null	null	CHLOREK	50.17646:37 51.08464:8085 51.95323:513 53.01929:6612 54.04657:1655 55.0586:2175 60.13812:3232 62.0432:3596 63.79153:79 64.89146:2762 65.45937:3191 68.20692:4384 70.13718:538 72.16856:476 73.06642:189 75.05433:9607 76.1436:1292 79.9486:2450 81.10068:5526 82.14637:337 89.13195:1513 91.09038:4193 94.33675:563 96.0104:1482 97.13924:2440 98.16257:0 99.62547:997 101.27687:1529 103.02685:489 103.55595:2…	44711.5	48663.7	64164.3	111447	33371.9	151121	209591	103297	218535	78008.8	78008.8	78008.8
20	6.469	1077.82	84.1859	Unknown	1	null	null	null	null	null	null	4	False	False		FALSE	FALSE	null	null	null	null	null	null	null	CHLOREK	51.96437:1394 53.07064:1 55.1014:2578 56.10268:6120 57.09127:12392 59.06672:3590 62.86951:277 66.06137:1760 67.06385:13668 68.0613:3995 69.1218:1818 71.08191:2437 71.99759:806 73.06895:605 73.85922:224 75.05225:7903 77.02245:112 79.12223:6243 82.09455:658 83.10059:2997 84.18591:23259 85.13214:16126 86.05656:5010 87.98302:1602 93.13922:9673 94.27856:731 95.17419:950 100.96323:200 101.96836:544 102…	29815.3	10192.3	12233.4	15251	10100.8	8073	16295.3	16572.6	10423	6952.93	6952.93	6952.93
21	6.497	1080.24	78.0424	Unknown	0.684	null	null	null	null	null	null	4	False	False		FALSE	FALSE	null	null	null	null	null	null	null	CHLOREK	50.28213:843 51.09234:2729 52.00504:1075 59.11686:1895 60.20247:85 61.10744:599 63.04124:1364 63.95897:89 66.12389:243 71.11245:4421 74.27576:1989 76.18389:3877 77.08036:827 78.04242:5393 79.09145:926 79.98965:650 81.13379:2974 87.00834:587 88.95456:1990 91.19286:2660 99.1714:874 100.95618:1126 102.93358:2178 105.15644:4025 107.06615:4186 108.10757:2411 109.85626:2509 110.43971:1511 117.05372:237…	13485.5	16977.6	13118.7	21177.4	5270.74	16232.6	14365.3	22971.9	14952.1	18847.3	12990.7	13473.6
22	6.558	1086.3	85.1331	Unknown	0.947	null	null	null	null	null	null	4	False	False		FALSE	FALSE	null	null	null	null	null	null	null	CHLOREK	50.1053:1 51.07457:8275 51.99709:1256 54.0948:6498 55.03299:43613 56.13726:3245 58.10041:10227 60.05128:116 61.89888:1568 63.17215:2799 64.01463:1858 65.11384:4389 65.9606:1932 67.00518:12534 67.99657:8358 70.26491:7928 71.12508:19437 72.1057:13854 73.05678:6552 74.35848:2897 75.033:25178 77.95516:1467 81.10437:7486 83.11379:1470 84.15637:41782 85.18621:99673 86.13312:7848 88.15508:1 91.01231:995…	104204	51616.7	68039.2	65567	51928.9	54178.7	77624.5	75403	79367.4	64668.3	64668.3	64668.3
23	6.567	1086.82	79.111	Unknown	0.842	null	null	null	null	null	null	4	False	False		FALSE	FALSE	null	null	null	null	null	null	null	CHLOREK	51.11839:1421 54.22752:5254 63.19421:1805 64.3675:1874 66.11384:2972 67.0304:3951 74.1818:4511 77.13519:1044 79.11098:7738 81.01072:4540 82.25455:873 84.09138:1654 86.15385:6081 87.03667:3884 92.05297:3198 93.04287:215 94.19597:4382 97.23376:97 98.09773:246 100.96837:1643 103.15563:3408 104.23234:3697 105.1284:121 105.85885:1864 107.09532:2659 109.18682:2986 111.08515:2725 113.04461:2197 117.1428…	17822.6	41960.1	23955.7	13848.5	12931.5	11445.8	36666	21798.5	14248.7	26540.2	26540.2	26540.2
24	6.584	1087.74	71.129	Unknown	0.421	null	null	null	null	null	null	4	False	False		FALSE	FALSE	null	null	null	null	null	null	null	CHLOREK	53.11282:17708 55.0826:5699 56.07315:20567 57.10206:163385 59.99096:5406 61.14258:0 61.83136:847 65.09988:3471 67.11129:6420 68.02716:4579 69.02848:49582 70.07526:38350 71.12896:160611 73.137:1 76.08437:2232 80.05688:7762 82.07896:9096 83.14162:3503 84.13074:1160 87.15278:1577 87.7107:1 89.14797:1397 94.25871:2774 96.22408:5632 97.18294:8245 99.09182:716 100.10294:1234 101.98987:3169 105.09331:61…	206168	5006.06	5591.17	109930	2328.58	119156	6144.65	8561.89	5064.66	7845.04	7845.04	7845.04
25	6.586	1088.82	54.03	Unknown	1	null	null	null	null	null	null	4	False	False		FALSE	FALSE	null	null	null	null	null	null	null	CHLOREK	54.03001:8839 59.10696:2851 61.04424:3123 65.01489:4201 74.07553:5130 76.11303:7604 82.19205:5746 88.47861:993 90.03838:792 94.09141:1941 95.18833:8253 96.18049:4113 103.12988:110 105.72694:609 106.56949:1128 117.0514:193 120.12199:1315 121.10305:4165 131.18697:519 132.31451:1646 138.20106:1341 139.18271:200 142.10928:421 145.88576:1349 149.11511:1659 153.296:767 156.99114:614 158.23372:191 161.0…	16175.3	20873.6	10591.4	11192.9	12569.6	12960.2	17717.3	26793	10642.1	15528.8	15528.8	15528.8
26	6.602	1090.43	83.0899	Unknown	0.789	null	null	null	null	null	null	4	False	False		FALSE	FALSE	null	null	null	null	null	null	null	K1	52.15285:0 57.05028:4452 61.8745:1244 62.96958:1021 64.95095:786 67.04222:3347 76.02371:309 78.06074:6857 81.08144:2760 83.08988:8550 84.17909:2819 85.16834:7618 89.07994:241 90.11217:1582 92.12267:760 96.19555:6790 97.17356:4462 105.04166:3549 108.01144:1 111.19168:1291 119.118:5012 122.06763:1495 123.99191:2818 129.1514:1023 136.30928:304 138.29266:3201 141.20634:2770 144.09918:1080 151.24736:3…	16852.8	26435.6	35844.1	6146.34	14202.4	13590	11490.3	13743	22790.9	19911.6	19911.6	19911.6
27	6.63	1093.11	82.184	Unknown	1	null	null	null	null	null	null	4	False	False		FALSE	FALSE	null	null	null	null	null	null	null	CHLOREK	59.01939:187 61.1174:545 63.09303:3305 67.08557:628 74.05613:5445 77.09853:4211 77.6151:3079 79.05951:2768 80.19775:4995 81.09584:1621 82.18401:8554 87.87463:1987 92.20414:1583 94.35076:1221 100.06449:372 101.00754:911 103.10477:6010 104.49501:2332 106.1293:1079 107.19478:1987 108.12344:1428 108.82752:3694 110.29743:2068 111.97848:2643 112.51256:1826 113.19115:967 113.72566:926 117.35636:1003 122…	19255.1	16712.4	17093.1	9222.86	11533.6	14034.2	16825.6	23449.8	6962.1	15600.3	15600.3	15600.3
28	6.638	1092.76	115.953	alanine	0.368	4.066	1093.22	C3H7NO2	Alanine and derivatives	QNAYBMKLOCPYGJ-REOHCLBHSA-N	C[C@H](N)C(O)=O	340	False	False		FALSE	FALSE	85.2	0	100	75.3	83	56.1	90.5	QC3	50.14801:2628 52.01506:216 53.05541:87 54.15157:314 55.05595:6943 56.09204:5862 57.10999:1 58.08248:19421 58.99662:0 59.53561:0 60.17821:8611 61.19775:611 61.92627:2088 63.6713:2185 70.19263:1651 71.99915:12751 73.09005:0 73.98879:1952 75.03973:0 76.10252:0 77.0687:7579 79.11579:9172 83.09865:7649 84.18356:1 85.12608:1976 86.02227:1 87.06573:3944 91.07336:1593 93.12771:2281 94.02066:1 98.08373:32…	5776.34	42171.9	3888.61	6541.07	3968.55	14600000	7784167	4005.72	14000000	8185.45	8185.45	8185.45
29	6.652	1094.41	231.262	Unknown	0.158	null	null	null	null	null	null	4	False	False		FALSE	FALSE	null	null	null	null	null	null	null	L1	69.03156:471 78.19835:984 84.673:1 90.00702:57 105.92616:5975 106.92338:5519 107.4329:3981 108.98703:2246 122.17559:3786 124.34638:165 136.78606:4150 137.39304:1 140.26263:3005 140.97322:4654 142.0939:2526 143.42358:4043 145.14358:577 152.80211:2600 159.30809:567 162.98952:384 164.25913:1943 164.95975:39 166.26456:1575 169.0368:2043 170.07704:3386 178.16844:538 180.94574:1270 181.87231:4680 182.4…	559.162	1487.17	6482.81	5168.52	5004.53	6307.6	3698.81	2996.3	2695.42	2685.3	2685.3	2685.3
30	6.661	1095.91	147.1	Glycolic acid	0.947	7.213	1076.49	C2H4O3	Alpha hydroxy acids and derivatives	AEMRFAOFKBGASW-UHFFFAOYSA-N	OCC(O)=O	340	False	False		FALSE	FALSE	86.5	55.6	97.4	79.3	70.9	84.3	94.4	QC1	51.0567:4033 52.04031:40218 55.07812:2316 56.12149:20757 58.0516:34872 59.06797:128955 60.05543:24674 62.05423:3012 62.90771:4907 64.04308:4202 65.11433:6017 66.09077:167045 67.04364:35933 68.1508:7815 69.09742:1 71.12712:3887 72.11933:64990 73.04578:317077 74.1482:21765 77.07904:4977 78.00735:4563 80.03112:744 82.10474:7010 83.0524:1771 85.03335:0 86.00493:60375 87.11636:27290 88.13509:905 89.11…	9319.96	903607	1063717	1121361	693589	3552830	2678330	2421032	4243073	1328668	1328668	1328668
31	6.669	1096.99	116.097	L-Alanine; GC-EI-TOF; MS; 3 TMS; BP	0.895	4.083	1096.1	C3H7NO2	Alanine and derivatives	QNAYBMKLOCPYGJ-UHFFFAOYNA-N	CC(N)C(O)=O	340	False	False		FALSE	FALSE	97.5	0	100	95.8	94	96.5	100	L4	51.36756:27770 52.11483:69380 53.03556:32967 54.08907:44621 55.04332:237525 56.06267:152298 57.08447:216257 58.05158:510791 59.05875:1510458 60.06559:241401 61.02898:343123 62.07022:26432 62.97673:3479 64.62453:0 65.9968:267651 67.0085:70070 68.11829:17369 69.06245:35721 70.07435:189606 71.09004:76233 72.13532:469415 73.0676:13775168 74.10247:1317102 75.05987:1504304 76.08571:131993 77.07168:9238…	3351.36	68432.9	284646	163396	244832	13800000	11700000	13300000	19400000	2455994	2455994	2455994
32	6.67	1096.72	57.0726	Unknown	0.158	null	null	null	null	null	null	4	False	False		FALSE	FALSE	null	null	null	null	null	null	null	CHLOREK	53.09963:12785 54.10546:17992 56.11409:34464 57.07257:50450 60.00878:1858 61.11862:2113 63.02326:1225 64.06519:2399 68.17888:3445 70.1371:32412 71.09856:43786 76.0531:2388 80.08205:1864 81.09819:4836 83.0945:9207 85.12432:7653 86.08522:9186 89.79694:3359 93.12995:4335 94.13671:1383 96.11011:5448 97.09403:16118 98.13148:13840 99.17426:5467 100.26409:1036 103.16777:1753 104.23241:531 109.07136:0 11…	953076	23110.9	35839.1	50868.6	69715.5	267145	172441	178525	270634	99228.4	99228.4	99228.4
33	6.689	1098.88	83.2655	Unknown	0.842	null	null	null	null	null	null	4	False	False		FALSE	FALSE	null	null	null	null	null	null	null	CHLOREK	50.15194:6968 59.07361:1 62.76752:2447 63.33276:372 73.08594:7466 75.04107:10123 76.09608:4323 78.13641:3333 83.2655:10306 86.88347:1715 89.31273:2340 91.06969:8579 93.18798:0 94.29738:7674 95.87141:213 100.29646:2177 103.94979:1227 105.16541:1 106.94621:4398 109.05562:4740 110.71888:4003 115.26349:180 117.26221:1303 117.93324:330 120.16567:1529 122.7475:2176 123.38605:74 124.21494:780 125.30431:…	39256.4	34855.8	31397.2	17132.5	45566.5	30454.5	30164	35892.6	45986.4	39719.6	39719.6	39719.6
34	6.703	1100.23	57.0905	Unknown	1	null	null	null	null	null	null	4	False	False		FALSE	FALSE	null	null	null	null	null	null	null	CHLOREK	51.07383:15799 52.09639:3427 53.08279:28767 53.99753:18875 55.07599:98451 56.11464:169717 57.09047:680431 58.11858:559 60.03636:2765 61.1387:1 67.09169:17452 68.11992:15315 69.06867:30080 70.14478:169921 71.11285:465087 72.15543:29536 74.20062:5154 75.03866:0 77.07661:15362 78.08563:8966 80.13605:7623 81.03871:14822 82.02853:13461 84.13828:99332 85.14472:172177 86.21241:15200 88.04784:2313 91.146…	955663	53119.3	104868	101857	73060.2	129714	142690	170453	127554	92672.3	92672.3	92672.3
35	6.723	1101.62	75.0617	Unknown	0.368	null	null	null	null	null	null	4	False	False		FALSE	FALSE	null	null	null	null	null	null	null	CHLOREK	50.22071:158 52.18967:1967 54.11079:2210 55.07541:2835 60.10362:1450 62.24369:1709 65.01739:6288 66.05717:3462 74.17514:876 75.06174:12955 76.1219:338 80.19164:4236 81.03394:4072 87.01325:1830 88.05814:428 90.06305:995 91.07182:2888 94.13532:2056 96.0376:1 100.01612:2199 100.86474:881 102.15347:3881 103.06953:2968 104.05048:2639 104.67786:2150 105.26657:2498 107.11791:448 108.05961:4748 110.10335…	27478.4	286449	317916	268664	53433	271337	1029166	1034368	288421	358445	272440	338932
36	6.733	1102.14	85.1403	Unknown	1	null	null	null	null	null	null	4	False	False		FALSE	FALSE	null	null	null	null	null	null	null	CHLOREK	50.13155:278 51.07307:11301 52.16079:7796 53.08782:2985 56.13977:52626 61.96757:1489 67.06229:16628 68.07464:14926 69.08234:19865 75.0603:23827 78.13662:1337 81.1292:15600 83.18303:24709 84.14639:29345 85.1591:16064 89.79288:898 91.12501:5106 92.159:1219 93.14658:1268 95.11511:6370 96.10634:1593 97.12782:1966 98.14446:2120 99.12576:14210 100.9707:2310 106.14519:4814 107.24129:1 109.10421:5803 111…	279477	283680	392398	431712	241550	367630	370247	331928	346937	380173	380173	380173
37	6.755	1103.53	57.1101	OCTANE; EI-B; MS	0.474	-1	1076.79	C8H18	Alkanes	TVMXDCGIABBOFY-UHFFFAOYSA-N	CCCCCCCC	440	False	False		FALSE	FALSE	84.5	null	95.4	77.3	82.2	66.8	83.3	CHLOREK	50.98364:12792 52.22042:6853 53.07588:24412 54.07187:12974 55.07125:201250 56.10584:79418 57.11012:579065 58.07651:20513 59.10915:1 60.1033:1 63.03758:2098 64.06739:1351 65.07974:6460 66.04932:6524 67.11896:968 69.09524:50448 70.14636:172152 71.11508:557772 72.18259:7951 73.0787:8384 74.18366:6708 77.03226:7867 79.14208:6958 80.1304:0 81.09325:17773 82.06254:0 83.13033:20585 84.12495:113863 85.15…	614401	207395	86371.6	116646	53383	74443.8	37516	163374	83136.6	101770	101770	101770
38	6.772	1104.98	387.609	Unknown	0.737	null	null	null	null	null	null	4	False	False		FALSE	FALSE	null	null	null	null	null	null	null	CHLOREK	58.10789:1871 61.07787:2055 62.42369:2755 74.09158:1150 75.05754:5019 76.0994:2423 78.12896:2331 82.08653:1975 83.14016:13286 93.12012:6012 94.68462:3381 99.02372:8148 101.23917:493 102.21864:2061 104.07313:375 108.1063:755 118.97128:1595 120.05644:363 124.06566:170 125.2269:1846 128.23564:2303 129.16869:97 130.36227:287 133.2191:164 136.14885:1519 137.04259:1238 139.24297:2463 140.201:469 141.19…	1419.76	2.18e-07	780.321	85.162	67.9481	2e-06	1.17e-10	9e-06	7.09e-06	1e-06	0	1e-06
	6.789	1106.06	57.0941	Unknown	0.316	null	null	null	null	null	null	4	False	False		FALSE	FALSE	null	null	null	null	null	null	null	CHLOREK	50.21255:3858 53.03321:5584 54.11137:1690 55.09867:23668 56.11813:17565 57.09405:39983 58.06964:3363 59.946:5946 60.97838:1804 61.90585:1 63.89683:287 64.99002:232 65.9441:1833 68.02182:6025 69.04281:16358 70.16714:6452 71.12243:19378 74.26993:13364 75.06751:14053 76.15277:1092 77.13693:327 80.19776:1513 82.25111:16305 84.12159:386 85.13536:17173 88.22401:574 90.68462:0 91.20195:3876 93.91267:946…	606473	64755.8	34831.8	38041.6	31203.7	18011.9	46294.3	55959.1	53021.3	54917.5	54917.5	54917.5
40	6.809	1107.12	73.0585	Unknown	0.947	null	null	null	null	null	null	4	False	False		FALSE	FALSE	null	null	null	null	null	null	null	K1	51.04398:14775 53.05808:13994 54.05629:18074 55.05524:38375 56.11116:44381 57.0985:25081 58.06582:66395 59.07251:299992 60.06487:168855 61.05796:51279 62.26348:2630 63.05205:26562 64.04686:35649 64.97106:12691 65.86988:4033 66.43938:229 67.09571:9816 68.0872:12702 69.01276:360281 70.14256:41724 71.08097:21125 71.85687:3436 73.06014:3263110 74.13185:277278 75.08324:183756 76.05417:17357 77.03339:3…	21630.5	2850849	3447746	3636275	1947941	2746585	3007488	2397336	2629887	3209572	3209572	3209572
41	6.82	1108.18	93.0359	Unknown	0.579	null	null	null	null	null	null	4	False	False		FALSE	FALSE	null	null	null	null	null	null	null	CHLOREK	50.23124:4361 54.09301:6588 58.09671:3829 59.083:1522 60.004:505 61.04626:1215 61.89558:658 66.04406:4249 67.0179:5631 76.09087:3429 78.13474:6635 79.06467:2472 80.06721:1752 81.07733:6846 87.96459:1624 91.15003:4136 93.03591:7264 96.14971:921 97.09121:1864 98.15121:2615 100.0738:0 106.88019:3430 107.44455:933 111.18955:1301 117.03316:3129 119.12243:670 121.20878:1878 123.22654:1196 124.31165:125…	14905.2	30273.7	15029.6	21180.1	16616.1	15182.6	12660.2	18357.1	20789.7	19155	19155	19155
42	6.84	1108.98	55.1394	Unknown	0.211	null	null	null	null	null	null	4	False	False		FALSE	FALSE	null	null	null	null	null	null	null	K2	51.11211:2051 52.06624:427 55.13938:26018 57.07814:7875 59.12799:3233 60.09312:3705 62.07606:1472 62.97555:999 66.24444:264 67.10969:2397 68.1536:4264 74.0965:242 77.0483:1067 79.02676:14357 81.08272:5584 82.10397:834 84.05803:9727 85.17498:1770 86.12576:1932 88.18223:595 89.01472:1 92.97996:2680 94.20173:371 98.14784:4132 100.02457:1975 101.11578:1361 104.19608:762 106.07703:625 111.09556:7594 1…	31135.8	89100.7	68945.1	90679.5	62752.6	60010.3	69798.6	64187.8	87083.6	83323.2	85972.5	51865.4
43	6.844	1109.51	85.1421	Hydroxylamine; GC-EI-TOF; MS; 3 TMS; BP	1	4.744	1112.4	H3NO	Homogeneous other non-metal compounds	AVXURJPOCDRRFD-UHFFFAOYSA-N	NO	340	False	False		FALSE	FALSE	90.9	0	100	84.9	74.8	92.4	100	L1	50.18797:1012 51.05899:7423 54.01185:3619 55.06659:33067 56.06457:14675 57.09441:47569 58.09578:25440 59.04584:87065 60.06951:7873 61.09777:11392 62.26987:3520 63.88018:5460 64.38654:554 65.01241:6820 66.12363:1238 67.00224:13350 68.14311:4632 69.11942:50456 70.05302:12047 71.09954:2765 72.11947:47930 73.07876:333745 74.07768:26915 75.05433:254 76.11021:17789 77.03036:18131 78.15408:1050 79.10016…	30241.9	137656	158960	152494	97169.7	133849	152655	139790	137706	131929	131929	131929
44	6.852	1110.2	133.069	hydroxylamine	0.684	4.219	1107.99	H3NO	Homogeneous other non-metal compounds	AVXURJPOCDRRFD-UHFFFAOYSA-N	NO	340	False	False		FALSE	FALSE	85.4	0	100	75.7	59	91.4	94.1	L4	50.44207:5039 53.06731:10009 55.05147:12129 56.07101:16383 56.60184:19626 57.13643:16813 58.12695:0 59.04962:32884 60.12025:0 61.01336:345 64.14582:0 65.00694:1583 67.03725:5536 68.21906:11164 69.0699:20533 70.04922:4181 71.1522:2283 72.12943:16549 73.0768:1 74.08868:32148 75.06079:25370 76.08519:3165 77.05133:1 79.08214:1902 80.09906:2978 81.139:1572 82.20474:2496 83.11851:6286 84.1506:93 85.210…	9111.34	541502	595904	605952	369128	119439	142816	145149	143976	123016	123016	123016
45	6.865	1110.83	281.106	Unknown	0.947	null	null	null	null	null	null	4	False	False		FALSE	FALSE	null	null	null	null	null	null	null	K1	52.05999:632 54.10624:7040 57.15822:18918 67.01733:1765 70.10943:1713 79.11031:4676 80.01465:4932 83.17496:649 84.09811:1164 95.11826:1331 101.15245:5195 110.13552:3529 111.16162:6409 112.95622:797 127.13192:4714 128.21448:3087 137.25212:3756 143.2211:488 146.1339:1851 151.1532:2751 152.11081:2722 157.15511:1501 163.1609:2128 165.22531:4906 171.27411:15 176.0291:3945 177.91115:1944 188.02048:2 19…	3906.46	18839	23085.5	24599.2	15889.1	26197.7	16547.3	18404.2	31139.2	21608.7	21608.7	21608.7
46	6.877	1111.77	71.1127	Unknown	0.526	null	null	null	null	null	null	4	False	False		FALSE	FALSE	null	null	null	null	null	null	null	CHLOREK	50.50619:5080 51.2576:2323 52.44737:7641 53.14289:22974 55.05969:166583 56.08615:76194 57.12755:305611 58.09149:6463 61.83221:341 62.81367:629 65.00301:441 66.07309:3459 67.14651:13362 68.12263:8292 69.08343:17251 70.1356:198622 71.11267:479951 72.03873:28037 73.06754:1 76.07096:2145 77.09868:6395 79.10004:3118 81.13354:7623 83.14249:5120 84.16155:51260 85.11843:220239 86.119:10507 88.0275:1891 8…	502266	17005	20558.7	18774.6	10739.2	15982.9	7397.43	18284.2	18605.9	16081.2	16081.2	16081.2
47	6.894	1112.52	577.249	Unknown	0.474	null	null	null	null	null	null	4	False	False		FALSE	FALSE	null	null	null	null	null	null	null	K2	52.06806:8114 53.12872:2986 54.12381:1630 58.07045:6590 60.99506:1714 62.09823:2396 63.02017:1853 66.01432:1645 67.03999:6341 69.13219:2648 71.11474:3510 73.06503:1411 74.14278:1434 75.07265:0 76.0836:389 78.10319:6302 79.99647:2839 83.14574:3617 84.16461:175 86.98392:4055 87.50539:355 88.56088:398 89.22983:690 91.09088:2785 93.08585:247 94.07056:3558 97.17399:11196 100.15189:3670 101.82113:192 1…	326.672	381.252	991.805	267.321	0	998.521	284.578	1323.56	552.402	670.527	557.837	5.45e-06
48	6.917	1113.99	57.1078	Unknown	0.947	null	null	null	null	null	null	4	False	False		FALSE	FALSE	null	null	null	null	null	null	null	CHLOREK	51.07735:151 53.02532:13419 54.12364:11570 56.1232:11691 57.10777:51665 58.08452:5630 59.06856:477 60.07878:7179 63.07097:1 65.23384:4141 65.98113:3647 67.09388:7819 69.0553:20584 80.03349:3127 81.12433:8570 82.33166:697 85.15076:23441 86.09769:10064 87.16448:2283 90.14504:3987 92.17966:2232 95.20786:326 98.10003:27974 102.92264:1722 104.05716:2806 105.14828:3985 106.10062:4710 108.00306:3608 109…	332883	47570.9	37093.5	36750.5	24189.7	38539.5	46946.4	42051.6	18255.2	49577.6	49577.7	49577.6
49	6.931	1115.1	71.089	Unknown	0.947	null	null	null	null	null	null	4	False	False		FALSE	FALSE	null	null	null	null	null	null	null	K1	50.18359:1055 51.08559:5038 54.13746:9103 55.10712:18511 56.14271:10413 57.11535:22462 58.07656:10925 59.06945:2408 60.01945:9912 61.07822:1226 61.77438:133 62.75762:5362 64.14754:1752 65.09393:6503 66.15378:4376 67.10146:8535 68.07726:4897 70.12122:5730 71.05866:92822 72.16111:1700 75.03258:11005 76.06045:10164 77.04581:1 82.1191:10101 85.10742:11053 88.14214:1570 92.24429:4588 95.10249:10726 97…	502266	94431.3	152642	187156	80188.5	171617	155659	147332	144158	163091	163091	163091
50	6.949	1116.25	218.16	Unknown	0.947	null	null	null	null	null	null	4	False	False		FALSE	FALSE	null	null	null	null	null	null	null	K1	51.03518:513 52.0286:14756 54.08904:6564 55.07086:7699 56.07101:4390 57.07157:5535 58.09343:730 59.04046:12978 62.19904:1791 63.09702:1152 65.02554:6171 66.05899:743 68.11049:4684 69.04237:4686 69.78228:3426 70.28986:13522 73.0389:17356 73.96411:9273 77.03848:4347 78.06261:2135 79.08525:11948 80.1646:8358 81.13687:2796 84.15671:3262 85.92813:5657 89.11493:3996 90.08028:3396 91.12652:7715 96.15913…	95.1654	87876.6	109378	99244.2	77420	114501	98527.4	99649.8	92515	108655	108655	108655
51	6.957	1116.99	51.0933	Unknown	0.316	null	null	null	null	null	null	4	False	False		FALSE	FALSE	null	null	null	null	null	null	null	K2	50.17667:0 51.09334:19313 52.0947:6407 53.03598:5270 56.11602:2309 60.05582:6463 62.36728:4067 65.05493:1907 67.1154:6578 68.15856:4288 72.18398:2145 77.03828:7499 80.17697:4668 84.69995:1 86.04746:1631 87.07986:4401 88.16199:1238 90.27136:1443 92.1547:7463 94.10906:517 95.07437:9795 98.1314:7577 99.80371:2897 100.41144:3446 101.09934:2650 104.14678:357 107.20092:1625 111.15565:7103 118.27491:205…	10484	21756.9	22189.8	7576.37	14731.2	19797.7	14767.3	10143.1	12405.6	14633.1	14633.1	14633.1
52	6.971	1117.84	169.009	Unknown	0.947	null	null	null	null	null	null	4	False	False		FALSE	FALSE	null	null	null	null	null	null	null	K1	54.04598:5258 55.05531:12703 57.07817:5686 58.08283:2948 59.1115:8523 60.02001:3407 61.09701:4687 62.06057:704 63.13523:1 64.98186:4238 68.08474:0 70.10507:1856 71.08343:0 73.10544:25710 74.06076:3375 75.01872:49599 76.05695:2554 78.12201:815 79.07958:8585 80.00078:7270 84.17703:1 85.15771:2561 86.54415:8959 87.0923:4280 88.75049:1 89.30566:1074 90.08006:2309 91.1223:1 92.1265:3641 94.0957:13620 …	3043	17084.7	26281.6	26590.6	15231.9	22416.6	31073.3	17992.8	20309	21379.5	21379.5	21379.5
53	6.976	1118.05	75.0388	Unknown	0.737	null	null	null	null	null	null	4	False	False		FALSE	FALSE	null	null	null	null	null	null	null	K1	50.22319:2972 53.00666:6347 54.1086:9639 55.10159:4217 60.12803:4557 60.99136:4722 64.01118:1 65.02634:8289 67.06375:883 69.10832:4989 71.96146:1 75.03885:30354 78.13305:1 80.11698:4936 82.18424:253 83.11217:921 87.50439:0 90.23546:107 92.00103:567 93.04978:7376 94.25333:6923 95.1036:11495 96.19389:16518 97.08014:10188 98.16234:0 102.00692:1 105.04067:3528 107.08691:2718 111.07194:7706 115.17653:…	57276.6	105842	89724.2	70342.4	6940.26	147621	114000	123480	65645	78538.2	78538.2	78538.2
54	7.012	1120.37	75.0816	Unknown	0.789	null	null	null	null	null	null	4	False	False		FALSE	FALSE	null	null	null	null	null	null	null	CHLOREK	50.32903:1547 55.09352:16507 57.11182:4283 60.96318:8009 64.19905:1877 65.79433:1595 66.34772:1792 68.18523:1562 73.05377:9099 75.08161:21905 77.03604:3561 78.12934:5988 79.06923:4359 83.08586:4255 86.02119:1080 89.87328:612 91.06036:5827 93.11227:14033 94.1938:132 98.13923:3930 98.81235:1134 99.61093:5559 103.17353:2115 105.17173:3214 108.08141:1604 109.10748:4117 110.21217:4817 111.14065:0 114.…	47510.1	60019.2	86086	40492.4	36009	89368.5	113704	149627	85642.5	38020.4	38020.4	38020.4
55	7.027	1120.99	73.1018	Unknown	0.737	null	null	null	null	null	null	4	False	False		FALSE	FALSE	null	null	null	null	null	null	null	K1	50.14233:1 51.04337:16213 52.0703:6527 53.04372:5788 55.07006:1 57.11909:9642 58.04134:2779 59.01847:0 61.1511:5463 62.22247:1398 67.10216:4526 68.16265:8561 70.14386:7304 71.1246:9332 72.03812:1 73.10184:37568 74.07381:5580 75.03917:0 79.07917:9438 81.142:4835 82.1283:3061 83.1207:2711 88.075:1536 88.93872:1 89.47582:1 90.4509:2690 95.16087:10225 96.14294:12183 97.15645:1 100.07711:2562 101.0501…	15280.2	63485.2	20957.8	36670.1	21453.1	78350.1	62041.4	120227	56096.4	35588.3	35588.3	35588.3
56	7.045	1122.46	162.136	Unknown	0.789	null	null	null	null	null	null	4	False	False		FALSE	FALSE	null	null	null	null	null	null	null	CHLOREK	50.98899:1919 52.14348:1169 57.11698:7264 58.0995:1296 60.16848:132 61.07912:6223 61.74544:2121 64.14346:266 65.10237:2996 66.14297:1451 67.08392:1925 69.11694:8092 70.08424:3974 72.07456:2011 74.29424:1632 76.01045:5187 78.11959:1198 79.11506:2749 81.10718:949 82.06634:522 83.12565:3721 85.16218:5377 87.95673:570 90.1935:6107 93.10858:8775 96.16522:186 97.09714:1039 98.13261:1601 99.19241:1820 1…	2497.67	5737.64	9606.19	7898.22	8443.48	5827.69	9647.53	5632.95	9218.66	7628.21	7628.21	7628.21
57	7.053	1123.1	75.0764	Unknown	1	null	null	null	null	null	null	4	False	False		FALSE	FALSE	null	null	null	null	null	null	null	CHLOREK	50.20238:6628 54.08672:1807 55.07399:14857 56.11084:21644 57.1162:12984 58.07366:3133 58.99548:6517 60.0605:1632 60.97274:8373 63.0068:4231 64.13574:604 71.16686:3856 73.12704:0 74.03827:198 75.07645:24106 78.06789:4775 79.074:1876 80.14651:8816 82.07808:9597 85.18008:2689 86.1097:2940 87.20633:8 88.19113:725 89.94479:2069 91.09689:4496 95.12518:5362 96.14061:4996 108.13122:1017 109.11476:4187 11…	44116.7	34421.9	81840.9	82623.7	30530.8	133820	36892.2	81246.1	58799	55432.8	55432.8	55432.8
58	7.072	1124.28	55.0579	Unknown	1	null	null	null	null	null	null	4	False	False		FALSE	FALSE	null	null	null	null	null	null	null	CHLOREK	50.16566:1207 52.06715:4496 54.05269:688 55.0579:27182 56.10899:1687 57.08693:12324 61.14156:3351 61.8295:1196 64.24934:1734 70.0768:5266 78.07079:1350 83.12172:13732 89.92278:694 91.09639:13915 92.14794:3952 93.14494:7351 95.12009:3779 96.10835:620 97.14924:4860 98.05343:6316 103.92935:1219 105.09893:7970 107.11627:1245 112.35499:2146 114.27668:108 119.81515:3910 124.2156:4114 126.17047:2411 127…	46949.9	83761.9	85643.4	76200.8	79298.4	104647	93102.7	103563	99784.1	103744	103744	103744
59	7.09	1125.66	105.124	Unknown	1	null	null	null	null	null	null	4	False	False		FALSE	FALSE	null	null	null	null	null	null	null	CHLOREK	51.01468:3614 53.14213:2511 55.10309:2946 56.13309:6996 61.0971:3647 61.9038:806 63.02518:3627 65.11435:3165 66.14587:110 76.04498:5891 77.09701:8079 80.15464:4401 81.08379:4888 82.0751:2131 86.07072:458 87.97823:2658 89.02814:495 92.02913:3490 93.12571:6072 94.43362:4144 95.16959:4496 96.07946:5513 99.17525:691 100.08411:0 101.1076:705 102.03355:1420 103.06973:1869 104.03918:980 105.12451:8468 1…	12855	17636	9563.74	8748.18	8865.85	9290.11	16542.1	10511.4	6728.99	11331.2	11331.2	11331.2
60	7.104	1126.61	131.046	Unknown	0.368	null	null	null	null	null	null	4	False	False		FALSE	FALSE	null	null	null	null	null	null	null	K4	51.04865:346 52.02383:4704 53.06987:6532 54.06912:8071 58.1221:4675 59.98309:448 61.07484:4733 69.09824:5689 70.09119:11948 72.09909:19978 73.07997:33696 75.05086:29162 77.03835:3805 78.04999:455 81.1215:825 84.12893:1202 92.28011:1290 94.28892:3970 99.95483:2258 102.24612:413 108.11012:1818 109.1314:3096 113.11884:856 114.21196:2556 118.09563:1157 120.10337:3800 121.14634:4179 122.04173:2423 127…	12831.9	20151.3	9096.09	27908	19900.8	35666.4	30595.8	36253.3	5739.53	23883.7	23883.7	23883.7
61	7.126	1127.71	73.0666	Oxalic acid; GC-EI-TOF; MS; 2 TMS; BP	1	4.26	1125.3	C2H2O4	Dicarboxylic acids and derivatives	MUBZPKHOEPUJKR-UHFFFAOYSA-N	OC(=O)C(O)=O	340	False	False		FALSE	FALSE	89.3	0	100	82.1	79	83.5	88.9	L1	50.30535:0 51.06598:9957 52.0543:7514 53.62168:5330 55.07173:42761 56.16102:16131 57.10292:25863 58.09866:43384 59.0695:78382 60.00616:5450 62.13653:5158 63.05137:6735 65.01478:3659 66.08302:53035 67.06026:3925 70.14496:40573 71.105:1133 72.05572:68822 73.04722:629794 74.07191:47135 75.04821:86383 76.03738:7418 78.16659:10316 80.07533:469 81.11336:5733 82.14734:1360 83.0998:8268 86.06905:8834 87.…	2297289	444132	398157	487295	261769	768986	533929	682378	725227	584321	571894	520611
62	7.13	1128.04	81.1063	Unknown	0.842	null	null	null	null	null	null	4	False	False		FALSE	FALSE	null	null	null	null	null	null	null	CHLOREK	50.96457:0 53.97579:6044 62.91901:2080 63.92671:68 67.05004:3265 81.10632:16622 83.19035:7512 86.06357:520 92.15974:1 94.14768:5892 95.08138:0 100.84566:985 101.67229:4004 113.16444:6154 116.35548:1223 122.17436:1729 123.15205:1 127.09545:1370 127.79679:946 129.13058:8294 130.09619:1051 130.95926:6570 132.14201:1 137.08423:1881 142.7252:1385 143.25743:1507 144.03706:3085 145.02934:1386 146.53606:…	30168.9	11139.3	30201.9	22644.7	19877.6	26162.6	32733.3	18468	21684.8	18659.8	18659.8	18659.8
63	7.158	1130.27	147.11	Unknown	0.421	null	null	null	null	null	null	4	False	False		FALSE	FALSE	null	null	null	null	null	null	null	L2	50.21322:2334 51.12456:1770 52.09206:18917 53.00345:8521 54.06781:14349 55.08857:1 56.0683:62881 57.07668:9055 58.06577:4689 59.12048:22755 60.06443:7805 61.05507:7009 62.98653:7076 63.79531:2226 64.33096:1474 65.00083:6774 66.08907:1 67.05904:9185 68.06288:5576 69.06428:2214 70.06206:0 71.11111:9831 71.94124:0 73.05843:1 74.0851:0 75.04135:23201 76.06068:0 77.05365:7558 78.05814:12695 79.11863:5…	17088.2	15065.6	298553	287988	191334	559446	403340	509797	540990	371136	371136	371136
64	7.163	1130.65	73.0618	Unknown	0.789	null	null	null	null	null	null	4	False	False		FALSE	FALSE	null	null	null	null	null	null	null	S5	50.16015:4949 52.06419:0 53.15359:0 54.034:442 55.04807:0 56.10095:1 57.15441:1 58.05026:0 59.02659:1 60.04324:0 60.61435:35528 61.11702:0 62.03664:1 63.03249:2702 66.03922:0 67.10629:8498 69.12464:0 70.0731:0 71.14419:0 72.14184:0 73.02934:2269131 74.10295:235270 75.03896:20275 75.99332:3961 77.08022:1 78.09647:4290 79.03013:1 80.12122:6176 81.11581:11407 82.07037:8917 83.09649:6874 84.0628:5510…	2298859	657964	98480.7	313471	211366	191430	944403	401140	223742	326013	326013	326013
65	7.164	1130.04	355.072	Unknown	0.947	null	null	null	null	null	null	4	False	False		FALSE	FALSE	null	null	null	null	null	null	null	CHLOREK	50.16711:1169 56.13059:2458 59.07146:34917 59.7715:628 60.2863:1143 61.84479:1 62.86352:859 64.07245:4030 66.38531:128 67.11082:9724 68.12499:9129 69.07108:12949 70.09583:0 72.18071:5744 73.06846:0 74.09586:11332 75.02795:30853 77.08224:3922 77.96911:3537 79.0867:16795 80.00658:877 82.13617:4148 83.17698:12693 85.16141:12188 86.17278:765 87.09676:252 87.99884:492 91.09466:3632 96.14976:4516 99.04…	202646	1690.12	5618.46	2376.48	4391.57	16152	108668	28346.8	22832.1	22192.8	22192.8	22192.8
66	7.172	1131.3	145.853	Sarcosine; GC-EI-TOF; MS; n TMS; RT	0.421	5.665	1130.4	C3H7NO2	Alpha amino acids	FSYKKLYZXJSNPZ-UHFFFAOYSA-N	CNCC(O)=O	340	False	False		FALSE	FALSE	83.5	1	100	72.5	73.8	59.4	94.4	K3	50.32361:4167 51.1452:27739 52.02486:0 53.16515:4329 54.07809:3610 55.09013:0 56.08651:8574 57.09598:0 58.06067:6312 59.0939:13437 60.04437:543 61.03658:1 61.82322:1 62.33979:1 63.18426:8089 65.57797:12274 66.18145:0 67.05206:4545 69.01367:1 70.11904:1 71.10475:24299 72.12753:1273 73.05772:35338 74.15147:12036 75.05814:0 76.00996:1 77.1066:1 78.14939:1832 79.09817:14045 80.16462:10524 81.11736:12…	4885.36	4887.5	6823.15	3635.07	5182.05	3256.68	9302.69	8616.97	4717.21	7850.67	7850.67	7850.67
67	7.174	1131.02	125.059	Unknown	0.947	null	null	null	null	null	null	4	False	False		FALSE	FALSE	null	null	null	null	null	null	null	K1	50.20374:2172 53.06821:11727 64.07291:988 66.11098:11764 68.16296:8426 75.05669:31455 80.21185:2000 82.12823:9316 83.08429:11987 85.13662:5117 95.06974:35596 96.21653:1903 97.17868:12268 99.10382:6687 107.13561:11018 111.09232:6037 125.08611:83773 126.07585:10881 127.03452:3390 127.88615:3421 140.25128:1105 152.13245:1 155.34151:1 156.10745:3228 163.12657:4538 166.91296:0 169.1123:996 170.13032:8…	25323.2	86636.3	130823	103856	81462.5	617758	386989	687686	675916	274730	274730	274730
68	7.194	1132.26	57.035	Unknown	0.684	null	null	null	null	null	null	4	False	False		FALSE	FALSE	null	null	null	null	null	null	null	CHLOREK	50.94336:3419 52.97179:753 54.12959:1640 55.12586:9304 57.03499:9654 60.22104:245 60.98509:5424 62.25112:550 68.07069:4543 71.11227:4274 72.10808:3103 73.0817:0 77.04408:6038 79.0904:3713 83.18416:7162 85.96794:1564 91.12393:2078 92.15069:5831 95.07357:0 98.09982:7456 99.2352:567 100.16573:1473 101.12961:5381 104.12038:2472 105.02504:2456 108.15124:1796 109.1861:4539 111.34932:2084 112.08495:5185…	24541.7	139474	1960.24	100984	2728.17	3446.43	68818.3	11560.4	3033.38	36457.1	36457.1	36457.1
69	7.206	1133.22	152.076	4-Hydroxypyridine; GC-EI-TOF; MS; n TMS; RT	0.789	5.933	1155.21	C5H5NO	Dihydropyridines	GCNTZFIIOFTKIY-UHFFFAOYSA-N	Oc(c1)ccnc1	440	False	False		FALSE	FALSE	82.1	3.7	97.2	72	62.6	88.1	68	L3	50.16414:3944 51.03262:15829 52.07304:5891 54.10566:8965 56.09821:7765 57.09554:15498 59.0513:33165 61.94125:4720 64.98222:2439 66.03158:5697 68.05409:4600 70.15267:9758 72.06124:12551 75.0491:104253 76.0824:6626 77.07288:11270 78.08027:20898 80.1491:5993 81.11596:9516 82.2001:4803 84.16216:5502 85.11253:10661 86.04704:10270 88.08495:4400 89.01874:14370 89.95438:6258 92.06531:10865 93.03257:6509 …	9567.17	53506.7	78402.1	84906	35091.8	232388	169035	287000	221211	125578	125578	125578
70	7.242	1135.54	59.0452	Unknown	0.474	null	null	null	null	null	null	4	False	False		FALSE	FALSE	null	null	null	null	null	null	null	K2	51.08344:3845 52.05605:5336 54.08619:54 56.05843:81 57.12816:1441 59.04518:16083 62.04418:1307 68.12077:4065 72.12838:9664 74.11594:2836 76.05636:379 77.04433:5104 79.05424:2793 83.12463:1 86.11488:11604 87.13016:2446 88.14033:1247 91.0993:4623 92.02576:517 93.06657:11065 94.16959:1057 98.05618:7948 99.05248:5794 102.01765:828 103.02776:8911 104.18187:3072 105.03233:3939 111.09901:136 113.04092:4…	15836.1	3409253	4364820	4257789	2692344	3718603	5074706	3711622	3885140	4415914	4415914	4415914
71	7.245	1134.74	147.112	133334 TBS	1	4.499	1135.28	Z artifact	NA	Z artifact	Z artifact	340	False	False		FALSE	FALSE	84.3	0	100	73.8	58.3	86.2	95.7	L4	51.13152:7560 53.056:10181 54.08259:13078 56.06721:479 57.07462:21367 58.0638:17006 60.05907:26781 61.01101:10697 67.04771:5515 68.08418:22000 69.08236:16139 69.98451:19423 74.0965:81325 75.04827:114090 76.10437:6422 77.07725:76146 79.08403:20501 80.00528:23829 81.11663:14071 83.10658:16020 84.18319:12438 85.00046:25244 87.09513:43484 88.06977:23742 91.08468:33736 92.13545:6522 93.05975:1608 98.0…	9647.58	16200000	17700000	17300000	10600000	15600000	22200000	15600000	15100000	20400000	17100000	16500000
72	7.246	1135.69	73.0648	5,6-Dihydrouracil; GC-EI-TOF; MS; 2 TMS; BP	0.947	4.873	1134	C4H6N2O2	Pyrimidones	OIVLITBTBDPEFK-UHFFFAOYSA-N	O=C(C1)NC(=O)NC1	340	False	False		FALSE	FALSE	93.4	0	100	88.9	85.8	88.1	100	K4	51.02229:34131 51.59948:47934 52.12612:107556 53.03706:37147 54.18615:37464 55.06658:132926 56.05305:128050 57.08278:174079 58.044:672644 59.05367:2555793 60.05831:218298 61.04159:230049 62.06197:13489 64.24506:4619 65.02988:11664 66.08118:157044 67.11034:8024 68.13503:14499 69.11836:6739 70.02575:603846 71.05625:143110 72.06434:1893136 73.07649:13538033 74.08397:1146782 75.05714:1395048 76.09709…	31122.5	19000000	23000000	23200000	13900000	20300000	26700000	19400000	20400000	23100000	23100000	23100000
73	7.256	1136.76	67.109	Unknown	0.789	null	null	null	null	null	null	4	False	False		FALSE	FALSE	null	null	null	null	null	null	null	CHLOREK	53.11443:2821 54.05242:4530 58.03765:5750 60.009:4750 61.03299:5130 62.21115:2239 63.05279:880 64.76183:4167 65.34647:3295 67.10904:14298 69.03095:11432 71.14562:3202 73.03705:5375 74.54099:12794 76.07689:4567 77.06139:2614 81.09534:5746 82.12174:8320 84.07585:4518 85.15611:8886 87.04023:1044 91.09123:9456 92.04769:5614 94.19353:6141 96.14613:10210 99.25426:4116 100.09426:1 101.07609:3132 104.341…	46273.2	141296	71294.8	63137.8	42692.9	40328.6	98406.1	150414	77330.9	82704	82704	82704
74	7.27	1137.72	84.1541	Unknown	0.789	null	null	null	null	null	null	4	False	False		FALSE	FALSE	null	null	null	null	null	null	null	K1	54.08742:18 79.9985:2635 84.15414:25745 85.11188:9037 92.0484:1817 108.06968:178 109.07798:4863 111.15686:1006 112.12114:1518 124.03943:1749 126.08457:1171 138.08276:1190 139.17017:497 154.13045:622 155.04599:1015 166.12767:177 169.13301:1246 170.11813:395 171.91226:299 180.17838:11 181.09695:1869 183.95401:8401 192.99112:1731 193.89252:1063 195.00146:1902 195.73335:257 197.29698:1104 199.4166:40…	15997.4	46008.2	46790.8	32107.9	37993.8	33430.3	57886.5	45651.5	36928.6	45331.5	45331.5	45331.5
75	7.296	1138.83	71.081	Unknown	0.842	null	null	null	null	null	null	4	False	False		FALSE	FALSE	null	null	null	null	null	null	null	CHLOREK	50.29518:1754 51.92339:527 54.08974:9891 56.13597:1202 59.07496:1 59.99607:4316 60.99418:3914 62.2299:134 67.08576:3586 69.11618:5610 70.12811:4192 71.08102:11581 74.09202:2979 76.1209:2271 78.09486:1583 79.09459:9041 80.1085:1138 82.09676:1049 83.16762:198 85.16112:3789 86.02203:2346 87.11864:153 90.03255:423 91.06539:9359 93.11226:1268 95.1253:1340 100.17963:27 102.02007:1559 103.01719:1375 104…	30955.6	232810	10751.8	52688.8	15316.6	31959.2	27306.9	13557.1	21940	22287	22287	22287
76	7.307	1138.81	348.533	Unknown	0.316	null	null	null	null	null	null	4	False	False		FALSE	FALSE	null	null	null	null	null	null	null	K1	53.11635:6846 64.63543:2364 82.16563:196 94.22021:461 95.1789:8189 120.09464:3084 123.09044:1637 125.11207:1304 127.08971:57 138.06439:1307 139.31389:835 142.19139:2759 152.07559:416 153.19756:1076 166.2671:1755 167.10286:501 168.00185:1099 168.88887:1316 184.14497:4634 186.81856:821 194.53929:277 195.12221:1044 197.00661:1574 197.6003:533 199.00974:2973 200.5161:857 210.44398:196 214.43893:328 2…	0	1619.59	0	46.0307	284.103	8.45e-07	803.284	0	8.45e-06	673.781	673.781	673.781
77	7.309	1139.91	147.101	Unknown	1	null	null	null	null	null	null	4	False	False		FALSE	FALSE	null	null	null	null	null	null	null	CHLOREK	51.1622:5835 52.02871:3900 53.08643:1101 54.09351:2853 55.03376:11153 56.13776:2989 57.09614:8071 58.10585:4273 59.97435:1960 62.0764:1565 62.88956:3331 65.11563:640 66.30699:9005 68.20519:4403 69.1484:7774 71.04594:10923 72.06731:4740 73.08256:3855 75.07115:23695 82.11945:1433 83.16185:16254 87.97392:3421 89.13532:3620 92.17258:611 94.06278:423 95.10033:1132 98.15057:0 100.03416:1031 101.04609:3…	12686.4	223391	255383	230587	169248	273867	305705	346802	283031	283181	279743	221384
78	7.331	1141.1	54.5923	Unknown	0.579	null	null	null	null	null	null	4	False	False		FALSE	FALSE	null	null	null	null	null	null	null	K2	50.15404:2682 53.55046:4264 54.59229:52038 55.23347:1614 58.08418:5532 65.01387:633 66.36635:2578 68.24074:65 70.11935:2884 72.09507:1 76.11472:868 77.04598:19375 81.07658:4640 83.11758:5458 84.17519:4359 87.03706:3461 88.14925:2407 89.72421:685 91.04876:3144 92.11176:4259 93.08678:9834 96.14109:5618 97.04599:1842 99.1995:32 107.13352:786 109.07406:4212 110.16781:6811 111.16834:2360 112.12595:281…	182900	158527	183754	187773	136934	207460	196290	189580	166189	207909	207909	207909
79	7.337	1141.49	83.2149	Unknown	1	null	null	null	null	null	null	4	False	False		FALSE	FALSE	null	null	null	null	null	null	null	CHLOREK	50.24344:2911 51.02728:4078 52.09107:293 53.04414:4742 54.04314:634 56.13037:4181 58.19864:3872 61.03862:2134 66.10425:6520 70.15599:1636 73.07937:6793 79.09196:649 80.58151:17386 83.21488:17930 84.06886:12783 85.14688:5065 87.04834:2218 95.1014:3873 97.14087:3452 98.20069:584 99.16834:1138 99.96904:1437 104.22364:685 105.05935:188 105.98235:927 108.31109:6893 109.1233:6386 110.10703:3461 111.064…	34094.7	27245.2	23811.4	26196.8	18044.2	15587.9	30289.6	34291	21070.5	27605.9	27605.9	27605.9
80	7.34	1141.72	67.1019	Unknown	0.789	null	null	null	null	null	null	4	False	False		FALSE	FALSE	null	null	null	null	null	null	null	CHLOREK	50.25964:1276 53.04238:2263 54.06399:4769 55.10489:2793 56.10633:3746 58.14449:119 63.71108:1191 67.10192:12030 69.09827:7444 73.03704:2740 76.05895:2977 77.07479:751 78.12254:1952 79.03612:3221 80.00475:2061 82.20641:3258 87.07832:1590 87.81914:3929 89.87132:933 91.07355:3017 93.03441:6798 93.79921:2372 96.17884:3929 97.18726:7519 102.44233:147 104.03043:1301 104.9687:56 106.18407:1122 107.14678…	29908.1	31683.3	41332.6	28602.9	39755.5	25529.6	30590.7	35686.4	16891.3	29313	29313	29313
81	7.363	1143.71	55.1016	Unknown	0.895	null	null	null	null	null	null	4	False	False		FALSE	FALSE	null	null	null	null	null	null	null	CHLOREK	51.06263:6094 52.08977:942 53.03871:7807 55.10164:14668 57.13621:1716 58.08799:2866 59.06279:2889 63.91827:3320 64.91923:108 74.16853:796 77.0292:6606 79.11747:3721 81.08059:3339 84.12798:8371 88.12416:1644 91.08905:11901 92.11809:4537 95.16727:6683 96.11944:4657 99.18732:4705 101.17005:2640 102.57199:4538 103.9227:441 105.08345:3676 108.24824:57 109.16671:2454 112.16871:90 115.15167:5886 116.370…	36742.2	27883.8	20969.4	28102.8	27163.1	30763.2	28399.4	46074.4	34476.5	24095.2	40903.8	16216.9
82	7.377	1144.19	75.0307	Unknown	0.842	null	null	null	null	null	null	4	False	False		FALSE	FALSE	null	null	null	null	null	null	null	CHLOREK	50.30946:1307 50.97162:802 51.60574:175 52.19368:837 53.08069:6702 56.08391:2679 57.06537:21055 59.9881:1 61.09338:31 62.942:3087 64.22365:158 68.05882:877 70.10638:992 71.08663:11435 73.05866:1435 73.98151:1336 75.03075:22560 77.15259:4100 78.05682:413 84.11859:1494 85.15395:14401 86.06496:636 88.26578:1004 90.96565:5313 92.1773:1384 95.15552:7073 98.06596:3780 99.16866:442 100.2101:6126 101.076…	43691.4	84086.9	80693.7	108739	60893.5	121124	138959	148000	42633	145475	145475	145475
83	7.405	1145.86	75.0611	Unknown	0.895	null	null	null	null	null	null	4	False	False		FALSE	FALSE	null	null	null	null	null	null	null	CHLOREK	50.35753:357 51.14706:869 52.15219:178 53.0238:6293 54.06775:5879 56.0414:2908 59.05965:3781 61.70771:1282 62.95005:5031 63.84467:0 64.93887:3322 66.15323:6278 68.1225:2115 70.17528:1 71.15297:15637 72.13676:5658 73.07247:6329 75.06106:39358 76.12053:3711 77.10028:7922 78.06684:8477 80.02586:4224 82.1283:6077 85.12476:11173 86.14416:1 86.91797:0 89.98913:716 91.09002:570 93.0691:0 95.09584:5756 9…	83652.8	139627	42576.4	102973	73854.1	155568	178747	85401	94480.1	127118	127118	127118
84	7.412	1146.51	97.1322	Unknown	0.947	null	null	null	null	null	null	4	False	False		FALSE	FALSE	null	null	null	null	null	null	null	CHLOREK	50.24755:2325 52.92067:3340 53.97196:7213 56.09304:5135 57.10448:7351 57.87878:0 59.13898:5211 59.99418:4269 61.02743:1 64.9192:7460 66.14633:3576 67.09772:7088 68.09006:1 69.07526:13550 71.16022:9392 72.15271:5901 73.97309:6595 76.1167:3760 77.99952:8312 80.08352:1 81.12482:5610 83.12582:13286 84.08572:6281 88.0537:1650 89.12313:1349 90.02625:746 91.06516:1 94.47195:8543 97.1322:17667 99.07845:1…	33880.9	22661.3	15650.3	21359.6	26445.1	23052.3	13043.7	27813.4	28544.3	27466.5	32651.5	16017.5
85	7.43	1147.87	307.328	Unknown	0.526	null	null	null	null	null	null	4	False	False		FALSE	FALSE	null	null	null	null	null	null	null	CHLOREK	50.29599:2530 52.27672:4233 53.1161:1250 56.01123:8361 57.10658:9854 57.9708:6612 60.04196:7758 61.00418:9157 66.08093:439 68.11269:7594 69.11519:5674 70.13965:588 75.07722:8096 76.06049:121 79.06028:10071 80.12504:6149 82.06409:954 84.03444:4063 86.00037:2854 86.7211:575 87.23895:662 89.21784:2911 90.09088:752 91.12186:5227 92.97714:4491 99.11954:8015 101.08601:1712 104.14893:3144 106.057:1829 1…	2375.97	397.571	729.398	1008.47	254.121	87.9736	1680.77	1742.74	314.505	322.139	322.139	322.139
86	7.456	1149.05	152.066	Unknown	0.474	null	null	null	null	null	null	4	False	False		FALSE	FALSE	null	null	null	null	null	null	null	K1	50.15012:2079 52.03193:7965 53.12626:2855 57.13667:1576 60.09036:1 62.96989:1917 63.97244:3851 64.9026:1 66.05946:4539 67.10992:1279 73.08238:17519 76.06947:6742 78.13858:8827 79.09505:2126 81.1272:0 91.09141:3638 93.06896:14021 95.05322:1 98.13861:0 100.08446:2928 105.11114:1098 106.0984:2026 108.11549:3870 111.07794:7142 112.14959:3919 113.17928:2676 114.31361:1284 119.02972:1 123.17473:0 124.2…	7933.58	8534.85	36542.8	46696.5	27447	109458	95199.9	134555	135698	61774.8	61774.8	61774.8
87	7.459	1149.82	81.1469	Unknown	0.895	null	null	null	null	null	null	4	False	False		FALSE	FALSE	null	null	null	null	null	null	null	CHLOREK	51.01344:7120 57.041:4100 58.9394:3179 60.07855:900 61.04615:4480 61.94877:1358 62.81878:1593 63.74928:94 65.80812:1517 67.036:8922 68.16529:4961 70.11848:3563 71.03769:10026 73.06216:1993 75.03738:9648 77.06313:9596 77.93703:882 79.03252:7069 81.14687:15361 83.11874:2707 85.92646:2086 86.88309:1 87.66476:1051 92.31796:4175 93.06473:607 95.10735:129 96.14349:5023 97.12119:2057 99.00906:5261 100.0…	32486.3	24342.8	36677.9	23513.8	23741.3	21998.8	32801.2	28083.9	22073	36483.8	35467.4	25490.8
88	7.476	1150.6	73.0606	Unknown	0.947	null	null	null	null	null	null	4	False	False		FALSE	FALSE	null	null	null	null	null	null	null	K1	51.04848:24727 52.13462:6057 53.15826:4408 54.0598:16799 55.06105:19734 56.09131:11151 57.11951:15925 58.09057:56472 59.06347:30002 60.09357:12804 61.098:23320 62.05426:7382 62.97691:10428 64.95779:7178 67.04641:23316 68.132:5362 69.09475:60726 71.09693:39058 72.38419:54638 73.10937:500288 73.99289:26708 75.0201:59949 76.06255:10187 77.07181:64711 78.11836:10228 79.11156:26114 80.15728:8965 82.05…	20462.8	509621	548853	502229	325998	439884	537232	548861	531896	535480	535480	535480
89	7.479	1151.53	147.126	3-TRIMETHYLSILYL-2-TRIMETHYLSILOXYPROPENE; EI-B; MS	0.842	-1	1139.29	C9H22OSi2	Trialkylheterosilanes	CJEVAYSVMDKECV-UHFFFAOYSA-N	C=C(C[Si](C)(C)C)O[Si](C)(C)C	340	False	False		FALSE	FALSE	92.1	null	98.8	87.7	95.8	72.9	92.9	S5	51.08532:3865 52.03595:10116 53.9924:8379 55.07194:1982 56.08863:8281 57.09651:5880 58.0947:47736 59.07606:3621 60.0408:7767 61.0284:4570 63.04974:8660 65.05098:5219 66.05477:1 67.04958:7717 68.29843:8269 69.99223:12962 70.50235:1 71.15179:4676 72.11716:9599 73.09716:0 74.07959:16355 75.04823:41500 76.02634:1 79.04573:15809 81.03342:0 82.13779:6060 83.13171:10126 84.09418:1736 85.13882:3909 86.16…	10741.1	59789.6	58953.6	69625	44720.5	56878.4	70114.4	59621	63171.5	66217.8	66217.8	66217.8
90	7.505	1151.98	95.0764	Unknown	0.263	null	null	null	null	null	null	4	False	False		FALSE	FALSE	null	null	null	null	null	null	null	CHLOREK	50.18234:5423 52.06484:2101 54.03481:3027 55.08169:5681 56.05529:11055 62.166:620 63.07894:2302 63.96836:423 66.05493:6101 69.1441:7026 72.01968:4355 73.04936:3210 73.99313:2477 76.06838:5545 80.00712:765 82.13785:463 84.08834:3859 85.14772:3903 85.96105:81 88.03591:259 89.02312:5585 89.87768:1479 91.11557:5416 93.10541:6732 95.07645:13724 96.11776:3792 99.05864:8 102.0677:2859 103.04685:476 103.…	36211	28480.8	26005.4	14273	35536.3	20989.7	41816.6	25849.1	26699	23991.6	23991.6	23991.6
91	7.508	1152.65	102.845	Unknown	0.684	null	null	null	null	null	null	4	False	False		FALSE	FALSE	null	null	null	null	null	null	null	K1	50.19088:1 51.14735:9696 52.09409:4604 53.13389:0 55.06119:7725 59.06434:6285 60.01651:0 60.94833:35729 62.20084:3243 63.03314:8202 66.15546:2562 68.04858:1986 69.07499:9070 71.07025:16858 72.1496:1 73.11896:1 74.16182:13560 75.05622:60755 77.0558:16206 78.08147:0 79.04246:4387 81.07676:0 82.1559:8718 83.08916:15059 85.16719:333 86.15456:1390 87.14744:8603 89.07024:1 89.75976:1264 92.41589:0 93.0…	9560.45	6066.28	497788	310086	79234.1	375612	96307	22584.4	135162	46903.8	46903.8	46903.8
92	7.51	1152.98	70.1137	Unknown	0.526	null	null	null	null	null	null	4	False	False		FALSE	FALSE	null	null	null	null	null	null	null	CHLOREK	56.09896:2800 57.06508:6394 63.91637:1533 68.06692:3061 69.11316:4300 70.13121:5978 71.092:4084 72.07158:2860 73.06452:3831 74.03242:1810 77.03019:3437 78.06057:4148 79.05354:2744 82.13853:3730 84.0276:7611 85.16477:591 87.0337:3444 94.14352:5152 95.08715:6497 97.15195:4478 98.08871:386 99.88317:1365 101.57963:102 103.15949:1745 104.2745:2390 105.15945:6396 106.13666:1640 107.20784:3921 109.18724…	16216.5	42405.1	21024.3	26662.4	39557.8	84459.8	67529.9	79621.2	117168	29283.2	49795.5	54395.7
93	7.513	1153.15	86.1214	Leucine_1TMS	0.895	7.718	1157.68	C6H13NO2	Leucine and derivatives	ROHFNLRQFUQHCH-UHFFFAOYSA-N	CC(C)CC(N)C(O)=O	340	False	False		FALSE	FALSE	82	91.5	99.9	70	62.1	72.6	88.9	QC2	51.06721:4167 54.10462:5023 57.07059:14071 61.00968:21555 62.17877:5550 62.98762:6104 64.02592:800 70.11848:1258 74.12923:37215 75.05165:147268 82.09361:5717 83.15797:12515 84.11745:4451 86.12508:866562 87.18351:40084 90.15649:2623 93.06801:18011 93.93472:1097 96.18472:325 98.07502:7856 104.08968:10811 108.07035:259 114.07919:1234 115.2513:6044 120.15441:2182 121.08789:542 121.98991:943 126.2447:…	16962.4	203744	295006	154217	160845	2184372	1600606	2179238	2526891	814972	814972	814972
94	7.525	1154.66	389.073	Unknown	0.842	null	null	null	null	null	null	4	False	False		FALSE	FALSE	null	null	null	null	null	null	null	CHLOREK	55.0914:12917 57.11564:17932 61.06015:4090 61.89181:243 63.05289:3899 68.09652:3228 69.05708:9863 70.08641:4023 71.11376:4497 72.0691:2086 74.25461:4532 78.13295:403 79.0974:5232 81.15917:9116 85.12741:10801 86.98712:2061 88.10007:251 91.18256:4387 93.08994:3910 94.2084:2764 97.15848:4179 99.02679:2634 103.08209:981 104.29806:652 106.26951:1127 110.23248:1477 111.14971:6112 113.07268:1598 114.124…	2435.97	1e-06	3e-06	76.319	100.867	72.9918	0	521.01	0.081869	0	17.3769	0
95	7.55	1155.48	147.105	DL-beta-Hydroxybutyric acid; GC-EI-TOF; MS; 2 TMS; BP	1	4.978	1151.3	C4H8O3	Beta hydroxy acids and derivatives	WHBMMWSBFZVSSR-UHFFFAOYNA-N	CC(O)CC(O)=O	340	False	False		FALSE	FALSE	88.1	0	99.9	80.2	72.7	84	95.2	S3	50.99734:0 52.08218:14416 53.09607:8683 55.00334:20048 56.19054:16352 57.11455:5383 58.06282:12078 59.05225:0 60.06189:0 61.05622:6564 61.91584:3544 62.92348:3437 63.94074:3754 65.05035:5024 66.08755:18796 67.11309:14186 68.15092:1 69.03516:16651 71.16239:2776 71.92828:0 73.06124:98109 74.05292:6544 75.05425:47126 76.12324:1 77.05811:1 78.04016:2964 79.09629:986 81.06014:13348 82.16036:4018 83.16…	8507.71	185051	323721	285411	213858	292656	122094	188863	212706	238385	238385	238385
96	7.555	1156.67	55.0735	Unknown	1	null	null	null	null	null	null	4	False	False		FALSE	FALSE	null	null	null	null	null	null	null	CHLOREK	50.27195:1991 52.12954:2549 53.12088:1081 55.07349:14524 56.14833:4294 58.08609:1084 59.12816:6441 60.83661:556 61.42917:21 63.90949:5081 66.11596:345 67.04451:3046 71.1043:2601 72.09788:3943 74.09181:8630 79.32542:1493 81.07744:9838 83.12792:2371 84.08746:4643 90.18791:231 95.12828:7257 96.17352:4267 98.07856:4918 99.07104:722 100.02532:5101 102.12882:232 104.27347:2360 111.26035:301 112.16215:8…	37997.4	80342.3	45409.8	26542.5	32444.3	28265.1	48041.9	100453	924773	48341.5	48341.5	48341.5
97	7.601	1158.83	147.093	3-hydroxypropionic acid	1	4.488	1134.21	C3H6O3	Beta hydroxy acids and derivatives	ALRHLSYJTWAHJZ-UHFFFAOYSA-N	OCCC(O)=O	440	False	False		FALSE	FALSE	86.9	0	96.3	80.6	73	82.4	100	QC3	50.19222:5365 51.00607:7736 52.06406:3424 53.02516:48316 54.00196:21041 55.05677:942532 56.10112:50138 57.09508:82828 58.05882:227068 59.03435:814797 60.04938:101502 61.00983:292430 61.99766:15141 63.05904:9528 64.061:1433 65.29219:12982 66.11143:522505 67.02211:113378 68.05814:22074 69.04816:27955 70.09709:52387 71.08636:140642 72.062:165659 73.05824:4161466 74.11737:411735 75.05493:1533954 76.0…	14497.9	9696771	11300000	12100000	7419404	10200000	11600000	10200000	10100000	11100000	11100000	11100000
98	7.651	1162.21	73.0575	44178 mz116 with formonetin contamination ions	1	5.059	1190.05	Contaminated compound	NA	Contaminated compound	Contaminated compound	440	False	False		FALSE	FALSE	84.8	0	95.3	77.9	82.4	68	84.1	L4	51.07679:5307 52.98144:0 54.08832:1931 55.04909:2404 56.06737:9867 57.09975:13127 58.07227:1 59.05465:65556 60.117:5433 60.99663:2803 61.85957:1375 65.91079:2248 68.13579:8164 69.0506:8883 70.14602:12547 71.14909:5781 72.075:7720 73.05032:1161367 74.04053:82233 75.02276:37277 77.02869:15971 77.98979:0 81.04905:1 82.0646:1 83.1176:5145 84.16867:0 85.13108:2945 86.99583:11861 88.08462:218 89.00552:…	17577.5	1328366	1544293	1579606	1064784	1342889	1598652	1388259	1428513	1515973	1515973	1515973
99	7.653	1163.43	147.101	Malonic acid; GC-EI-TOF; MS; 2 TMS; BP	0.632	5.238	1193.9	C3H4O4	Dicarboxylic acids and derivatives	OFOBLEOULBTSOW-UHFFFAOYSA-N	OC(=O)CC(O)=O	440	False	False		FALSE	FALSE	89.3	0	94.2	86.1	86.8	85.1	85.7	QC3	50.28263:5402 52.08261:5615 53.077:1602 54.01158:11397 55.06583:18349 58.07588:1915 59.04654:52654 59.98366:6017 60.95709:3656 63.05249:3617 64.05141:1009 65.05957:8896 66.07657:814 68.09222:5636 70.14381:1297 71.12884:18109 72.05609:5886 73.0604:254759 74.09984:22193 75.03381:47205 77.07532:0 78.13706:10345 80.13151:5043 81.16755:8830 82.07588:3089 84.08271:3073 85.10996:1125 87.11232:12462 87.8…	14198.2	1176260	1440248	1406827	851974	1157581	1434311	1263927	1275748	1378297	1378297	1378297
100	7.663	1162.96	171.148	Unknown	0.789	null	null	null	null	null	null	4	False	False		FALSE	FALSE	null	null	null	null	null	null	null	CHLOREK	50.95354:961 53.03323:3620 56.103:0 60.04081:411 61.05891:7337 61.88723:2935 67.05851:7685 69.05489:7964 72.11867:7230 75.02115:1 78.07108:3878 79.76047:1595 80.27006:5294 87.02469:516 88.77338:0 90.09399:1 91.02872:4789 92.16875:0 95.10513:6651 96.14156:1742 97.13414:24837 101.16995:3305 105.08223:1436 109.24287:1235 111.07931:6799 112.21631:1 119.10591:1084 122.19002:1934 124.17077:2944 127.145…	8881.36	9112.78	5482.4	12394.4	4207.52	25159.1	18269.8	13707.8	23196.8	23956.3	23956.3	23956.3
101	7.681	1164.29	71.1316	Unknown	0.684	null	null	null	null	null	null	4	False	False		FALSE	FALSE	null	null	null	null	null	null	null	CHLOREK	52.24806:3034 54.13576:8595 55.02989:11932 57.10555:4044 59.07224:5637 59.99227:920 64.05806:7052 64.95271:3286 70.19525:3626 71.1316:15694 72.50775:6936 74.11523:4482 84.09418:3455 85.98444:3669 87.06555:764 88.05084:2009 89.08175:1497 91.06449:1893 92.22561:5531 94.06342:3468 96.08105:8617 97.14353:2060 98.10257:10759 99.05196:1445 100.06077:4429 103.15328:1012 103.93424:1926 104.99177:9300 105…	34706.5	38355.3	17638.9	21136.3	13961	15462.6	25892.7	19379.7	20679.5	28396.8	28396.8	28396.8
102	7.693	1164.98	55.0864	Unknown	0.789	null	null	null	null	null	null	4	False	False		FALSE	FALSE	null	null	null	null	null	null	null	K1	50.18184:3208 51.05722:2254 52.03103:14124 55.08644:26568 56.11097:3916 57.09515:1708 58.07996:433 59.97437:1353 62.89404:3606 68.11661:3518 70.12818:4745 71.07357:17655 77.10316:14889 78.15478:4996 84.07169:18179 86.17851:4450 91.08129:11171 92.2035:10510 94.09279:11754 96.12127:8325 98.09617:3930 98.85351:2925 99.39356:6051 101.07204:1 109.14372:8854 112.1003:476 113.12418:5416 114.20081:2700 1…	30699.9	57347.3	52210.2	38910.8	37821.2	27585.5	42904	44939.5	56283.7	39654.7	39654.7	39654.7
103	7.711	1165.41	73.0568	2-ETHYLHEXANAL ETHYLENE GLYCOL ACETAL; EI-B; MS	0.474	-1	1172.04	C10H20O2	1,3-dioxolanes	LQSZQAHPRJMRET-UHFFFAOYNA-N	CCCCC(CC)C(O1)OCC1	340	False	False		FALSE	FALSE	82.7	null	99.7	71.4	82.4	72.5	36.4	L4	50.26398:0 57.05228:9410 59.06316:3508 62.32861:1 63.03499:5552 64.08802:1 67.07486:1943 69.09316:8290 70.08778:6415 73.05683:1153320 74.1127:1 75.04587:8498 77.03898:11195 80.14043:6535 83.11927:1890 86.06342:5089 87.0124:2935 91.9556:3229 92.98792:3612 96.04905:11892 99.93169:4447 104.01561:857 106.27774:2706 107.13872:339 110.13831:1700 111.07947:3478 112.145:5669 113.06325:3989 115.08614:7920…	32241.5	1135998	23481.2	1543202	1066906	53838.3	27461	33946.7	61029.8	27110.8	27110.8	27110.8
104	7.719	1166.41	75.015	Unknown	0.737	null	null	null	null	null	null	4	False	False		FALSE	FALSE	null	null	null	null	null	null	null	CHLOREK	50.29707:4295 53.06491:2336 55.1182:668 56.14123:867 61.02421:5329 61.97529:4867 65.45724:1 66.04971:1462 67.07938:8853 69.06897:16753 70.10731:5786 75.01496:28418 76.0359:9044 79.10626:143 83.12984:8087 90.54505:11644 92.14967:6842 93.08813:5492 94.09066:2860 95.10337:6343 97.16459:2712 101.00562:379 102.20475:1982 103.14993:4202 104.15212:134 108.16929:3518 109.11237:1173 110.03055:3390 112.157…	90747	61619.6	55135.4	66734.1	76193.6	165482	105486	145540	136954	81595.2	81595.2	81595.2
105	7.732	1167.44	130.144	Unknown	0.842	null	null	null	null	null	null	4	False	False		FALSE	FALSE	null	null	null	null	null	null	null	CHLOREK	54.05111:7794 55.06525:3036 56.09687:9540 59.01721:3674 60.03167:1343 62.04192:736 63.70888:1192 64.47255:5411 69.02129:3571 72.07709:6132 76.09818:740 81.13686:936 83.11319:4834 85.62703:1130 87.03976:3266 90.11179:648 92.17361:4361 98.09326:7092 99.18428:6402 100.09184:7799 102.18786:1294 104.03691:716 104.961:944 110.08974:2333 112.10841:1329 114.21166:2702 115.10458:74 118.20422:154 119.2281:…	4542.09	13200.2	5124.06	11571.4	16213.9	58264.6	112483	34054.3	94214.5	24410.7	24410.7	24410.7
106	7.734	1167.45	81.1224	Unknown	0.421	null	null	null	null	null	null	4	False	False		FALSE	FALSE	null	null	null	null	null	null	null	K3	50.25335:1012 54.14672:4991 56.06618:12621 61.79912:0 62.3258:0 63.05261:4272 64.08288:2837 66.30187:335 67.08302:1 68.03486:10813 76.10848:3789 78.02319:5496 79.04987:14040 80.05122:5026 81.12238:16401 82.18047:6425 87.16115:4000 89.03468:8232 92.34905:6009 94.02844:1004 95.11055:4828 100.15835:380 108.17996:1940 109.22019:6478 111.07026:3698 116.05042:4475 117.0724:12 117.92623:111 128.13255:48…	32059.5	26247.3	19425.9	39709	14379.4	15248.1	41519.8	21020.7	16978.2	27492.1	27492.1	27492.1
107	7.746	1169.16	401.086	Unknown	0.158	null	null	null	null	null	null	4	False	False		FALSE	FALSE	null	null	null	null	null	null	null	CHLOREK	51.05293:4317 53.12163:4031 55.06608:10830 57.11805:4187 59.98916:1737 60.98553:6295 61.98544:331 65.01862:677 66.22404:5534 68.14183:8367 69.09672:3410 71.1203:145 75.03604:12507 78.2962:890 81.08897:5274 82.12405:1949 84.05207:4036 85.09951:3466 88.07947:4745 88.6176:2063 89.24997:621 92.13381:3601 95.06806:10967 101.10434:4526 102.12304:1304 105.17378:1132 106.0837:5325 108.14538:368 109.8911:…	2087.43	1662.46	527.461	667.238	230.906	845.103	232.831	1467.99	341.882	1219.27	1219.27	1219.27
108	7.752	1168.46	518.887	Unknown	0.526	null	null	null	null	null	null	4	False	False		FALSE	FALSE	null	null	null	null	null	null	null	K1	53.06171:508 62.19913:1401 68.14309:1739 71.1154:5380 76.08427:1862 77.10222:1500 79.07398:16229 80.10018:2558 81.0766:3726 81.97039:340 87.0871:667 93.05933:2107 95.09813:9326 97.15284:2867 104.24104:1297 106.13739:2863 113.01487:1201 118.02219:6195 119.13894:1215 122.14619:3183 124.02454:1945 125.22703:6250 127.09412:1029 129.1487:795 133.06836:5711 136.12885:1729 140.26715:2642 143.10863:470 1…	442.92	0.784038	0	0.0263696	0	0.0494653	0.075593	0.376356	0.00669796	0	0.007154	0.007154
109	7.781	1170.16	457.337	Unknown	0.368	null	null	null	null	null	null	4	False	False		FALSE	FALSE	null	null	null	null	null	null	null	CHLOREK	50.1605:1661 51.01334:2336 52.43888:927 55.0878:848 57.12046:9937 58.10002:5729 59.033:2551 63.04928:1844 64.15492:4835 67.06424:9789 70.11466:9083 71.12453:12269 73.00424:4090 74.12132:666 75.04756:11996 77.04319:6738 79.08608:9156 80.32705:1246 83.12444:6244 85.12499:2256 85.88583:1446 90.05799:2175 93.08932:548 103.00019:498 105.18729:1781 107.04609:2810 108.10448:1371 111.15723:3588 114.00447…	1488.02	0.982939	0.381139	0.647166	0.225464	3.74e-05	0.646877	0.674986	0.692933	0.000578523	0	0.40479
110	7.782	1170.73	241.074	methanolphosphate	1	4.825	1167.19	CH5O4P	Monoalkyl phosphates	CAAULPUQFIIOTL-UHFFFAOYSA-N	COP(O)(O)=O	340	False	False		FALSE	FALSE	94.8	0	99.9	91.4	85.7	95.6	100	S3	50.23364:4755 52.06022:1509 53.10836:2771 54.08128:3559 55.04831:9693 56.11786:2611 57.10785:36573 58.04601:29278 59.03147:296404 60.04884:24720 61.02703:57808 62.26346:6927 63.04464:7761 65.91363:1833 67.03772:1993 71.05342:0 72.04395:16712 73.059:741253 74.13664:64754 75.0538:86029 76.09684:24431 77.06346:61156 79.06743:5858 80.11498:9882 81.07587:9364 82.05206:5364 83.1171:1912 84.02831:2506 8…	10932.8	1418964	2522408	1760712	1288810	2769782	2340489	3782605	2979871	2454410	2454410	2454410
111	7.791	1171.55	138.069	Unknown	0.947	null	null	null	null	null	null	4	False	False		FALSE	FALSE	null	null	null	null	null	null	null	K1	51.06218:4102 53.08674:11098 54.08774:8807 55.06738:17510 56.07404:9188 57.09846:19809 61.977:4013 64.23354:5348 65.0496:3952 66.04336:8424 68.18463:8098 72.05562:11886 74.10701:17812 75.05248:24562 77.99845:1269 79.06351:19654 81.07795:17591 82.11993:1694 83.12573:17638 84.11614:7949 86.09796:7692 87.15251:13741 89.13127:10087 91.05306:8400 92.11067:4928 96.1407:6745 97.14677:6403 98.0674:593 99…	9253.56	16679.3	14919.3	16649.1	14647.2	24021.4	10610	18676.5	12892.8	20558.2	20558.2	20558.2
112	7.792	1171.56	324.17	Unknown	0.526	null	null	null	null	null	null	4	False	False		FALSE	FALSE	null	null	null	null	null	null	null	CHLOREK	50.1734:2450 51.01935:638 52.01259:4152 56.17133:4116 58.07407:1 59.04522:7178 62.87946:3559 63.94562:1224 67.06452:17953 69.05608:1676 70.17928:5550 71.09931:7817 71.6764:205 72.33417:8325 73.08295:7789 75.02947:7159 76.09187:77 77.02659:15401 78.02404:648 79.05373:4179 83.15056:6061 85.10751:713 90.07668:1012 91.07683:377 104.02097:5048 105.1394:651 106.23064:4457 107.29175:636 113.74822:1159 1…	2915.07	592.82	1915.7	122.733	0.0392008	560.995	1373.19	967.412	1162.28	460.5	460.5	460.5
113	7.816	1173.22	70.085	Unknown	0.789	null	null	null	null	null	null	4	False	False		FALSE	FALSE	null	null	null	null	null	null	null	K2	50.16717:4325 52.12377:1058 54.06163:7253 58.09721:4912 62.08927:1275 67.05785:6091 68.08081:68 70.07511:2278 71.12673:1482 75.03874:8523 76.11444:2343 78.18697:7505 82.10101:5933 83.12587:7718 91.11738:3517 92.05819:4609 94.11708:1731 95.14375:5943 96.11401:4159 97.14976:7172 101.12257:258 106.15865:4746 109.11247:1182 111.09048:4437 113.79853:3515 119.6452:5336 125.21585:3151 136.98515:6223 138…	15095.4	93735.7	240321	175752	167863	1331337	1753676	17538.8	1656914	690851	690851	690851
114	7.832	1173.93	74.2458	Unknown	0.895	null	null	null	null	null	null	4	False	False		FALSE	FALSE	null	null	null	null	null	null	null	CHLOREK	50.1939:3273 51.01044:7137 51.85826:3807 54.1455:4219 57.11974:4619 58.06894:4418 60.06448:7118 61.02233:4590 64.12247:3074 64.952:2114 66.10066:1 68.0434:6819 69.06116:1 71.09397:16445 72.17242:5457 73.01747:10996 74.24581:18133 75.04712:0 79.11844:5296 81.05817:1475 82.19106:7115 84.01775:4778 85.1614:7418 86.07525:2213 89.05138:2756 90.51826:2297 91.06667:11828 93.11014:296 94.08395:138 97.141…	46068.2	93909.8	47793.2	37095.1	35709.5	83885.2	107739	121171	153460	57053.5	57053.5	57053.5
115	7.834	1174.24	86.1147	Unknown	0.579	null	null	null	null	null	null	4	False	False		FALSE	FALSE	null	null	null	null	null	null	null	K1	50.20266:1993 55.07512:30474 56.10302:6772 57.06879:18887 60.88766:5498 62.20355:2347 66.14593:1137 70.11369:510 71.12189:250 72.56982:21256 74.0565:785 76.00439:8042 80.12244:2123 81.1106:2818 83.11054:17336 84.10587:8097 86.15272:44748 91.07862:3068 92.1795:5259 93.08035:9338 93.98565:476 95.08743:20292 99.10652:3232 101.84438:1534 102.57746:6664 108.04888:4621 109.03458:9922 110.07695:1 113.96…	13576.9	107524	145347	83684.5	73911.9	1145958	885753	1199958	1293021	434563	434563	434563
116	7.874	1176.96	75.0362	Unknown	0.632	null	null	null	null	null	null	4	False	False		FALSE	FALSE	null	null	null	null	null	null	null	CHLOREK	50.9575:2313 52.14935:3224 53.65178:4691 54.15406:4780 56.1343:2603 57.09095:3639 59.99443:7176 60.95605:0 63.11047:18 64.97535:8283 65.98571:4184 68.09307:8785 71.17985:1360 72.05148:2991 73.02685:11355 74.13934:23484 75.03623:29145 78.18935:588 79.1124:4675 82.10468:7328 83.9837:1 86.04539:857 90.18418:0 93.05162:559 94.22234:1251 103.10192:2181 104.11126:3049 105.82816:636 106.51808:1774 109.0…	101025	146068	114769	137896	108690	329600	129122	213640	82594.7	118265	118265	118265
117	7.877	1176.55	134.089	Unknown	0.632	null	null	null	null	null	null	4	False	False		FALSE	FALSE	null	null	null	null	null	null	null	CHLOREK	53.12112:0 54.13986:1668 55.05699:5145 56.12184:11897 58.10524:5020 59.0035:12033 60.04168:9525 61.84701:31 62.9346:1199 65.18299:1537 66.17249:1097 67.02281:9122 67.9303:6410 68.43973:1 76.03489:9720 78.11172:6739 79.04881:3765 81.10744:1023 84.09768:9325 85.23766:4338 87.12919:6747 88.18231:2322 89.12215:338 94.14897:7285 96.13116:5795 98.1858:1 100.20163:2655 101.08992:531 102.14998:170 104.16…	9203.97	48683.2	33837.8	32089.4	33807.8	44116	29772	23962.9	25741.6	34209.7	34209.7	34209.7
118	7.885	1177.4	70.0961	Unknown	0.211	null	null	null	null	null	null	4	False	False		FALSE	FALSE	null	null	null	null	null	null	null	K3	54.01703:2851 57.1632:3062 59.04016:13968 62.81452:647 64.17516:1185 67.06528:5696 68.07278:6343 70.09615:57708 71.99825:2383 77.11794:14407 80.28957:2192 83.12778:4087 87.78907:1242 88.33016:904 93.01542:13851 95.0954:16806 96.11554:3491 96.6187:7626 99.12312:2318 100.0359:1306 101.00957:5637 102.04218:3231 104.73318:6375 105.24484:5657 106.17241:0 109.3167:1 111.18757:1114 116.13548:3718 118.04…	26023.8	35471.3	261595	165204	105716	145456	1417924	2052365	1558924	682614	682614	682614
119	7.895	1178.07	129.099	Unknown	1	null	null	null	null	null	null	4	False	False		FALSE	FALSE	null	null	null	null	null	null	null	CHLOREK	52.03757:665 54.07294:1748 57.11449:5302 60.97803:638 62.955:1700 66.05317:625 67.10818:1236 69.07307:1016 70.14573:13299 72.08543:1479 73.10091:14094 75.03104:7908 77.99239:791 80.1199:128 83.11178:5633 85.09601:4100 88.53095:578 90.09575:3245 95.15678:5075 97.15557:2490 98.15208:5801 100.10348:1437 103.18283:1770 109.1872:10041 111.13383:361 118.9781:2138 122.06654:355 126.39563:5678 129.11845:…	25142	92250.9	92623.7	81320.9	69323.1	97382.2	114069	106940	98815.7	101860	101860	101860
120	7.908	1178.96	142.072	Unknown	0.684	null	null	null	null	null	null	4	False	False		FALSE	FALSE	null	null	null	null	null	null	null	K1	50.18668:1736 51.01537:3778 52.09824:26578 53.07288:20860 54.07752:11352 55.06243:35699 58.0643:105947 60.06112:7791 65.08973:5247 67.09554:13326 68.14368:20385 70.08448:45901 75.04621:58793 80.14291:4598 81.0531:32058 83.14224:676 85.09998:4165 89.11298:75859 91.10999:10783 93.07895:3338 94.07159:845 94.60158:18090 95.14421:4601 98.18491:11900 100.03052:0 103.04958:1274 107.19413:5917 109.12571:…	7150.15	239059	502503	310989	202954	20496.7	16920	29551.3	28713	270356	270356	270356
121	7.91	1179.21	89.0941	Unknown	0.895	null	null	null	null	null	null	4	False	False		FALSE	FALSE	null	null	null	null	null	null	null	CHLOREK	51.99301:660 53.03056:6151 61.67868:134 62.30728:415 70.11998:4695 72.05405:3329 73.04691:558 76.05013:791 77.14497:2946 80.15666:13291 81.10617:7487 82.14272:3180 83.12098:8358 85.18323:4276 88.90476:1634 91.05415:1277 92.11363:2978 95.10247:8760 97.10992:10550 98.11335:3312 101.05521:825 101.91824:1629 105.1772:4894 108.08964:586 109.09779:8348 110.23719:10337 112.18904:2832 115.06904:1788 116.…	8140.25	68497.3	162123	108071	56583.5	129681	80779.1	146880	144048	125354	125354	125354
122	7.93	1180.71	75.0559	Unknown	0.947	null	null	null	null	null	null	4	False	False		FALSE	FALSE	null	null	null	null	null	null	null	CHLOREK	50.22393:1383 52.27095:2040 53.16442:2326 55.05871:690 56.07989:2971 57.11377:150 59.03716:1726 60.11128:3901 61.10512:4012 62.1474:64 65.96:392 67.10129:9549 70.09399:7581 71.10772:3993 73.0769:3368 75.05587:20431 76.14067:1709 77.07546:2374 79.07162:841 80.01222:3864 81.0887:2350 83.12044:14220 86.03511:4855 87.13104:2849 88.1047:476 88.98138:719 91.06329:6110 93.01458:8144 94.1144:2602 98.1225…	92932.4	152837	150720	49339.2	111475	127012	146171	360204	84773.8	97823.8	97823.8	97823.8
123	7.959	1182.4	79.6026	Unknown	1	null	null	null	null	null	null	4	False	False		FALSE	FALSE	null	null	null	null	null	null	null	CHLOREK	51.00879:4686 53.04271:5975 53.99614:2325 58.2348:2335 59.08162:2323 61.07199:3653 62.06358:1264 62.97744:5147 64.29853:1531 65.07719:5880 66.11713:11145 68.07671:7269 69.08593:9057 71.12103:8737 74.15879:11135 78.97806:34 79.60262:16017 81.08655:10667 82.13258:13501 84.08899:4702 87.04912:983 88.55499:2599 89.10435:3912 90.20929:3039 91.11188:1397 92.1404:1180 93.0663:5953 94.02125:3020 96.0781:…	52701.2	16881.2	92198.1	59717.3	70949.5	110922	8043.6	4973.94	61593.8	13566	13566	13566
124	7.986	1183.89	57.1097	Unknown	0.947	null	null	null	null	null	null	4	False	False		FALSE	FALSE	null	null	null	null	null	null	null	CHLOREK	51.0108:3953 51.86315:698 55.04232:3999 56.15324:15380 57.10965:35738 58.01055:7703 59.07272:1281 60.02303:8647 62.1261:1105 64.12296:1133 66.07789:2363 69.10219:15899 75.03818:19365 75.99225:7856 77.04942:111 78.0678:8439 80.12871:3897 81.09339:14391 82.08076:1821 84.0735:3107 87.92997:4128 93.1132:6978 94.02931:5134 95.05439:4631 96.10872:299 97.13193:13349 100.19826:4828 102.08185:5560 104.213…	49399.3	25023.6	25512.4	30166.5	26752.9	49766.3	57382.1	42591.1	48775.6	41109.2	41109.2	41109.2
125	7.989	1184.23	79.1337	Unknown	0.684	null	null	null	null	null	null	4	False	False		FALSE	FALSE	null	null	null	null	null	null	null	CHLOREK	50.42365:4006 54.11054:4341 58.07779:2280 58.99616:3515 64.23974:461 64.96323:2666 67.06181:4060 68.17736:1817 70.20785:3826 73.06842:3951 74.11783:1741 76.16998:5402 78.09902:1686 79.13365:9084 81.09839:1375 86.04649:4158 87.92475:2173 92.15499:587 95.10915:6366 98.12176:1209 101.07891:1783 102.00461:187 103.04408:581 106.38779:3999 107.15292:2563 110.16982:1811 111.13966:5319 114.02855:986 116.…	23665.2	11076.7	33636.3	41658.2	28596.8	49226.7	35734.6	25385.6	36354.6	30207.8	30207.8	30207.8
126	8.005	1185.26	131.101	DL-alpha-Hydroxybutyric acid; GC-EI-TOF; MS; 2 TMS; BP	0.947	4.747	1118	C4H8O3	Alpha hydroxy acids and derivatives	AFENDNXGAFYKQO-UHFFFAOYNA-N	CCC(O)C(O)=O	440	False	False		FALSE	FALSE	76.4	0	75.5	77	76.6	77.5	77.4	K3	50.2445:2425 51.06152:8141 52.01008:5495 54.05959:9706 56.06735:7435 59.06197:6603 60.03109:8595 60.98027:3773 62.12983:1597 67.08823:16638 72.07587:11474 73.07599:206937 74.02602:22479 75.02712:29556 76.0814:1635 79.06951:19475 81.08276:479 83.08849:9739 85.15165:3626 87.14759:370 89.04267:6422 90.1204:97 92.17507:1226 94.0919:751 95.08608:10010 99.98474:1686 100.99223:2491 104.01761:4329 107.08…	12212.2	266313	341425	360796	192098	301813	323856	289252	288388	305874	305874	305874
127	8.013	1185.79	147.084	Unknown	0.842	null	null	null	null	null	null	4	False	False		FALSE	FALSE	null	null	null	null	null	null	null	CHLOREK	50.29174:232 52.05914:2146 56.13075:3029 58.06424:4866 61.10775:4651 63.19248:3193 69.09985:4495 72.30105:146 75.03316:22536 77.07183:8188 78.0041:1879 82.1212:6840 83.14222:4674 85.10458:352 85.87699:2617 89.07122:566 89.82387:370 97.14212:306 98.03962:1098 99.09531:320 99.95891:1952 102.03311:756 103.71985:3741 108.27947:511 110.21774:8874 117.07921:2849 120.15027:1518 123.06765:2882 127.96818:…	18352.7	90113	79917.4	86868.2	56265	92997.4	86174.6	84140.9	7882.63	24425.8	80024.9	64785.7
128	8.025	1186.69	104.08	Unknown	0.789	null	null	null	null	null	null	4	False	False		FALSE	FALSE	null	null	null	null	null	null	null	K1	50.31601:6862 51.03073:1 52.02273:10973 54.08604:4427 55.08903:18198 57.09513:6586 58.1072:2782 58.99496:1272 60.09248:3372 61.07414:1 62.21684:1130 66.15811:8880 67.11589:11265 70.17622:18091 71.96893:0 73.079:1 74.13767:9897 75.07635:0 77.06227:7165 80.18727:4996 81.12324:7994 83.11471:8969 84.12246:2610 85.12589:3583 87.02675:3883 89.88321:1560 94.12708:3537 95.08539:7870 99.06829:0 100.06295:…	8700.29	25985.5	6773.79	15393	11129.4	27782	22677.5	23277	36166.9	22141.5	22141.5	22141.5
129	8.031	1187.07	73.0582	Unknown	0.632	null	null	null	null	null	null	4	False	False		FALSE	FALSE	null	null	null	null	null	null	null	K1	53.00318:0 56.11066:4172 61.0425:3445 63.07092:1239 63.96479:1 66.14752:10216 68.08205:7244 70.1803:9251 71.13828:2921 73.07501:22519 73.98873:7346 75.04334:1 77.08069:11326 79.07447:1 81.0873:2379 82.00472:1089 83.10664:6244 86.07368:263 89.05868:969 89.95359:1993 92.08984:1 93.0277:15503 94.08523:7465 96.1651:1103 97.10019:6287 98.10802:1 101.082:71 105.08604:590 106.05418:10588 107.01812:2092 …	28412.4	57906.9	317782	68775.9	175255	1515689	1325276	1906931	1756150	634232	634232	634232
130	8.048	1188.05	77.0926	Unknown	0.789	null	null	null	null	null	null	4	False	False		FALSE	FALSE	null	null	null	null	null	null	null	CHLOREK	50.98552:1718 52.02963:4140 55.06357:4988 57.09198:3817 59.01057:1 60.04518:4524 62.0309:192 64.99748:1 67.08427:4539 68.16418:2636 69.08961:0 71.15936:1411 72.0984:3010 77.09258:13972 78.14565:3585 79.03534:4943 80.2475:6400 81.11071:6818 82.12315:10484 83.16976:4121 84.05536:6528 85.1058:4172 86.08454:2135 88.42744:886 90.00228:1444 92.17204:2721 94.26209:5135 95.11513:6186 97.13416:7941 99.063…	25458.7	19303	35768.4	24165.2	12991.8	53198.7	42043.8	46141	57509.1	36124.1	36124.1	36124.1
131	8.055	1188.86	55.0978	Unknown	0.579	null	null	null	null	null	null	4	False	False		FALSE	FALSE	null	null	null	null	null	null	null	CHLOREK	50.17189:2354 52.23301:3423 55.09776:13694 57.0829:8740 61.08248:3889 65.04384:61 68.13547:9205 70.09956:1814 71.93867:3079 72.52852:2120 73.95178:5362 76.0994:2296 77.0888:3371 81.10976:5885 83.15823:12378 85.18464:6748 86.63113:533 87.23962:1591 88.21938:476 91.08239:3887 92.17631:3999 94.14419:1095 95.12164:3859 96.12468:3548 97.06399:7638 100.26953:1 100.96986:4283 102.08891:2071 103.93005:14…	46319.4	33769.6	35900.1	36244	33736.9	73120.3	45390.2	54999.9	76194.2	42817.3	42817.3	42817.3
132	8.056	1188.65	367.661	Unknown	0.632	null	null	null	null	null	null	4	False	False		FALSE	FALSE	null	null	null	null	null	null	null	CHLOREK	51.19592:2520 53.04129:1034 55.06971:11147 56.12112:18837 57.1097:0 60.00107:2112 61.03768:88 61.87963:369 63.11017:7084 64.15128:1712 66.00687:581 67.09031:24 70.15095:5004 71.1557:6554 73.06854:5766 74.093:2542 75.05643:10317 77.0237:5870 78.22331:1714 79.90937:2694 82.14772:6674 84.08038:8070 89.1189:1845 90.10855:1889 91.05454:1027 93.24493:4963 99.0954:752 104.13417:3439 108.06972:246 110.18…	3575.91	252.853	993.814	1765.2	4208.52	4944.95	346.37	724.144	2104.12	1104.86	1104.86	1104.86
133	8.089	1190.54	208.126	Unknown	0.632	null	null	null	null	null	null	4	False	False		FALSE	FALSE	null	null	null	null	null	null	null	CHLOREK	50.14914:1080 53.09542:943 55.05751:1946 56.09971:8363 57.07032:18147 59.08092:4104 62.04162:4173 62.89175:0 64.97302:1732 67.07067:3158 71.12713:51 73.10372:8558 73.9127:1674 76.06401:6813 76.98429:2862 78.11144:22 79.18485:10542 80.14517:1316 82.15596:9162 83.09603:4778 84.06706:9488 85.13927:1623 91.07462:7973 92.20516:3025 93.07094:10161 96.11959:921 98.06966:4536 99.06081:2354 100.81998:3427…	7551.24	13710	10868.9	7690.57	6734.02	11727.1	15707.8	17052.4	12967.7	11245.9	11245.9	11245.9
134	8.103	1191.2	73.0878	Unknown	0.895	null	null	null	null	null	null	4	False	False		FALSE	FALSE	null	null	null	null	null	null	null	CHLOREK	50.18064:663 53.1175:1299 54.35231:948 58.08565:7171 63.02655:870 63.94186:1623 65.04028:1999 65.68659:2363 66.47736:9977 69.08495:9528 72.33415:3257 73.08781:15173 74.07139:6531 78.09543:6493 80.2222:786 83.12754:8338 86.11287:133 87.91904:1869 89.15659:3285 92.01653:3995 93.04337:12184 95.13003:2786 97.08508:0 98.12887:1516 102.22488:3080 103.27786:5652 103.82127:681 106.09013:1578 109.13404:74…	31630.3	80758.4	157369	136037	57400.2	496512	617044	1076439	563229	299017	299017	299017
135	8.105	1191.9	147.102	Unknown	1	null	null	null	null	null	null	4	False	False		FALSE	FALSE	null	null	null	null	null	null	null	L4	51.07901:12432 52.04044:4427 52.98049:15430 55.08624:13172 56.06973:2177 57.09607:24736 58.06568:13089 59.01568:27686 60.0936:6966 61.05164:11058 64.29502:1269 66.08235:49054 68.00809:15629 69.10533:12458 70.15097:35742 71.14282:7139 72.10615:33850 73.07991:403957 74.11896:26806 75.03027:69019 76.03941:11705 78.16403:493 81.07972:11050 85.09009:4353 86.22231:10983 86.88274:15454 87.42223:10276 88…	18164	121242	255479	160349	71568.6	576891	963053	1454623	769770	353282	353282	353282
136	8.122	1193.31	75.034	Unknown	1	null	null	null	null	null	null	4	False	False		FALSE	FALSE	null	null	null	null	null	null	null	CHLOREK	51.11662:88 54.10066:2292 55.06877:9486 58.28062:1994 59.1003:2027 59.9891:10049 60.95573:1701 62.23876:27 68.07675:6608 70.13213:4314 71.11579:2177 75.03398:23742 77.01562:8520 79.05206:6108 81.05817:728 85.17869:5165 87.05663:2381 90.26466:2117 91.05645:2600 93.06363:10768 95.05073:2912 96.07716:4712 98.08942:1270 99.20544:3413 108.1426:508 110.09072:507 111.16654:133 113.04385:416 117.062:410 …	94292.8	112962	24104.7	73297	38806.4	22238.1	51448.2	154084	39323.7	40844.4	40844.4	40844.4
137	8.158	1195.32	71.1254	Unknown	0.895	null	null	null	null	null	null	4	False	False		FALSE	FALSE	null	null	null	null	null	null	null	CHLOREK	50.21398:1987 51.03118:204 55.15844:550 56.16473:13609 57.07114:8269 58.14956:521 62.36145:1256 64.07093:3709 65.12253:5230 67.09615:15747 70.12599:5580 71.12539:18454 72.24717:919 74.25093:8107 77.04862:2928 78.09392:251 80.23606:3819 82.14542:764 83.16004:2531 84.12272:6620 85.10255:2341 85.96713:1868 88.04631:1064 89.95568:389 92.01817:742 93.06067:16687 96.10384:1651 99.16574:1373 100.06538:6…	80374.4	9189.23	30482.5	27119.1	15275	25184.5	11442	24178.2	21246.9	20697.2	20697.2	20697.2
138	8.165	1196.38	79.0945	Unknown	0.789	null	null	null	null	null	null	4	False	False		FALSE	FALSE	null	null	null	null	null	null	null	K1	55.06922:13833 67.05131:1455 68.09174:6700 70.12746:20936 74.08231:7880 79.0945:21664 80.2397:8461 84.15125:2820 91.11312:10153 98.12238:12753 103.11378:2067 104.03276:1762 107.15502:5083 108.03989:4323 114.16751:3218 116.23193:5384 123.12331:2166 129.14002:7923 133.15495:2460 146.31792:5070 150.29028:3275 153.15111:1698 154.27931:976 155.13272:1298 157.13341:424 162.33952:1904 165.28506:871 166.…	23645	42825.1	16494.8	1540352	47853.8	37984.9	38262.5	28365.2	12442.6	30927.3	30927.3	1848241
139	8.178	1196.95	117.097	Unknown	0.526	null	null	null	null	null	null	4	False	False		FALSE	FALSE	null	null	null	null	null	null	null	K1	68.14447:1312 114.95467:4173 117.08726:26811 141.19362:249 142.09627:3218 147.06094:14150 156.9357:128 168.32886:590 170.0677:895 174.95987:438 179.92091:632 188.34708:1787 189.64394:322 191.13696:2347 206.58002:650 207.11504:18 209.1781:91 216.87857:1997 217.60953:3132 218.12678:1403 219.27492:142 220.45015:734 235.30913:1823 236.6183:333 239.26726:97 240.15358:1438 242.05403:1316 245.33128:1403…	18606.1	41944.9	50545.1	49077.9	32173.7	16212.7	19676.2	17663.1	16408.7	43374.5	43374.5	43374.5
140	8.189	1197.63	109.218	Unknown	0.474	null	null	null	null	null	null	4	False	False		FALSE	FALSE	null	null	null	null	null	null	null	K3	51.04688:1931 52.01372:7035 55.07913:7791 57.06505:10439 59.14296:4367 62.16529:83 64.05942:773 71.15324:4310 81.09584:2678 82.68168:6955 83.18653:4345 85.0191:1 87.66531:2891 88.61406:1 90.14091:0 93.02396:10090 94.01227:1879 95.07442:4579 96.13939:3736 98.06165:4560 104.12891:4686 106.93333:1449 107.49539:481 108.29414:2327 109.21816:10833 111.05934:1 112.11234:2589 113.07479:15 113.94777:498 1…	18442.6	174322	240633	29086.4	19789	22435.4	16535.2	24525.7	169263	121449	121449	121449
141	8.211	1198.17	57.0774	Unknown	0.842	null	null	null	null	null	null	4	False	False		FALSE	FALSE	null	null	null	null	null	null	null	CHLOREK	50.25446:1687 55.05578:29496 56.04341:6864 57.07737:79983 59.13713:4054 60.95127:6319 62.92267:2452 63.51837:0 64.8329:8811 65.72579:7828 66.2756:3275 69.05823:19265 71.12135:57669 72.05135:3624 73.04373:16718 73.95142:3731 76.0347:7618 77.02644:9798 77.99808:2485 82.11388:7701 83.11091:1 84.07838:23971 85.11356:8596 86.02052:4902 88.16204:3800 88.9865:486 89.75722:1724 90.27892:1910 92.08758:458…	113668	1112013	1468097	119722	1271705	2222009	1205831	1133568	1171442	1258339	1258339	1258339
142	8.216	1198.59	117.081	Unknown	0.474	null	null	null	null	null	null	4	False	False		FALSE	FALSE	null	null	null	null	null	null	null	CHLOREK	50.99199:6024 52.11975:4853 55.08551:12046 56.1071:11499 58.16883:7630 59.07681:4109 60.02633:3620 64.07026:2339 68.04412:838 69.11559:11484 70.13374:13315 75.0274:26498 77.09194:831 80.104:5739 81.12354:17206 82.20208:1 83.12567:8277 85.13168:1352 86.08166:287 87.42443:175 89.17609:1186 91.0304:10256 95.1527:12205 96.10426:6521 97.15259:13657 98.11323:34 99.17414:1344 100.19676:0 101.04668:699 1…	16112.9	10544	44290.6	74020	15359.9	49116.4	51290.6	69898.6	43289.4	43825.6	43825.6	43825.6
143	8.225	1199.69	73.0375	Unknown	1	null	null	null	null	null	null	4	False	False		FALSE	FALSE	null	null	null	null	null	null	null	CHLOREK	50.27664:2654 54.08446:4097 57.11664:8829 58.12954:9924 62.7609:1066 66.13345:2093 68.07896:7174 73.05218:9844 75.99493:6038 78.09535:2496 79.09117:4970 81.09634:5852 83.17503:6344 85.14906:13418 87.08536:123 92.06136:209 92.98714:6019 94.08428:546 95.11583:4052 96.03914:1693 98.16254:14453 99.12981:2049 101.12343:1103 102.39753:493 103.16386:1317 104.0767:2936 105.65203:2369 109.06604:533 110.12…	28438.7	39100000	43800000	40400000	26800000	39700000	42800000	38700000	38300000	44100000	44100000	44100000
144	8.227	1200.61	75.0495	Unknown	0.842	null	null	null	null	null	null	4	False	False		FALSE	FALSE	null	null	null	null	null	null	null	CHLOREK	52.11103:2180 53.1513:7736 58.61141:6805 59.11751:1580 62.38462:5059 67.01533:8040 68.11365:2805 72.47972:9687 74.10307:4812 75.04953:18756 76.06554:7727 79.07214:1540 80.11969:4069 86.05665:2332 87.09891:1535 88.16105:2308 89.18549:200 91.06355:2195 93.13734:5558 98.10429:274 103.07149:3047 105.04735:1179 110.15756:6400 111.2014:9505 113.93867:1351 115.0991:4986 116.02155:2409 118.08009:2102 119…	70542.7	6209828	6423944	5315508	3688293	5459582	6377651	5765723	5440579	6386316	6386316	6386316
145	8.253	1202.04	130.073	2-Aminobutyric acid	0.368	7.837	1176.83	C4H9NO2	D-alpha-amino acids	QWCKQJZIFLGMSD-UHFFFAOYSA-N	CCC(N)C(O)=O	440	False	False		FALSE	FALSE	81.3	68.4	95.9	71.5	64.5	70.3	95.2	K1	50.45419:3909 51.20181:3373 52.02662:1 52.96174:1 54.2711:10722 55.09182:1 56.07473:0 57.08011:1 58.02878:0 59.05228:0 60.04345:0 61.05262:0 62.14784:1 62.93868:1694 64.04614:583 65.11848:1850 69.04945:0 70.09211:1 71.05425:1 72.19636:0 73.09463:1 74.28643:1 75.05473:0 76.05021:0 77.02462:1 78.03663:0 79.05399:15913 79.95689:1 81.09552:1 82.11015:0 83.15202:16096 84.1697:0 85.186:2765 85.95007:25…	7754.57	7134.16	1472387	1255425	13682.2	1335730	1601703	1446895	1297131	1842208	12174.2	1514017
146	8.256	1201.85	84.0584	Unknown	0.947	null	null	null	null	null	null	4	False	False		FALSE	FALSE	null	null	null	null	null	null	null	CHLOREK	51.16624:7172 55.05176:1587 56.0251:9662 59.04848:462 60.06898:696 61.06155:5223 61.84577:2158 63.91708:1595 64.97307:2466 65.91612:8081 69.07927:1346 74.05478:1109 77.01156:3259 84.05839:10522 85.18864:0 87.99687:490 89.05312:1482 90.10928:2491 91.15472:2373 95.11968:1615 97.11729:4951 100.19379:2181 101.04279:2019 106.10109:2203 107.18475:2651 108.21791:3780 112.1759:3150 113.13148:3651 113.656…	20329.5	55951.1	7293.05	76228.1	11527.8	7881.36	14634.3	63042.1	20587.1	83767.5	83767.5	83767.5
147	8.268	1202.77	174.175	Unknown	0.684	null	null	null	null	null	null	4	False	False		FALSE	FALSE	null	null	null	null	null	null	null	K3	80.14481:3107 129.15157:6948 140.99423:2460 166.07901:2270 169.14916:2227 174.19809:3956 175.17026:730 176.02795:2660 177.61028:34 179.16374:1018 188.56213:334 190.09375:2518 206.03172:1663 217.25336:3311 217.80382:3440 220.36723:3404 222.12857:1298 235.05478:340 239.43979:1109 240.09256:892 244.34112:423 245.04326:970 249.93385:605 253.96404:3104 255.38002:410 256.4136:1815 260.72852:1754 261.56…	2979.95	7583.54	18547.3	8963.21	7585.51	18722.1	15920.2	14808.1	33792.4	12354	12354	12354
148	8.296	1204.46	55.0498	Unknown	0.947	null	null	null	null	null	null	4	False	False		FALSE	FALSE	null	null	null	null	null	null	null	CHLOREK	50.23939:2520 55.04976:26389 58.90344:1676 60.0424:1576 61.02828:249 63.036:4367 63.98843:993 69.12176:14369 70.07713:2123 73.03609:5506 75.05172:17223 76.08498:4061 78.03754:872 79.02779:1964 81.06875:5912 82.16413:3033 83.14961:3012 87.05609:2 88.88175:804 91.0724:5501 91.97324:129 95.14687:18948 96.09589:7089 97.14442:7346 102.34519:776 103.79182:329 107.16211:434 115.9746:1754 126.33426:511 1…	67361.8	42385.7	37756.9	25305.1	28868.8	14287.4	23419.5	24914.3	38187.2	23192.5	23192.5	23192.5
149	8.31	1205.53	97.201	Unknown	1	null	null	null	null	null	null	4	False	False		FALSE	FALSE	null	null	null	null	null	null	null	CHLOREK	50.3139:2263 53.16305:1308 54.13662:6872 56.08734:3578 58.9901:3326 61.01045:5880 61.86309:2247 66.01519:2829 67.1266:11383 68.17812:7738 71.11285:4161 72.0449:3480 73.0621:7673 75.02746:7235 80.05894:5532 81.09419:10916 84.03698:565 85.16862:0 88.20839:1708 88.98339:372 90.51805:0 92.10371:3219 93.05505:10284 97.20098:14246 103.00993:3640 106.04685:369 108.16943:845 110.16503:1067 115.16879:0 11…	26801.8	12822.5	33996.3	23870.3	17696.9	22007.3	30088.7	9197.98	18927.9	20142.5	20142.5	20142.5
150	8.313	1205.2	110.064	Unknown	0.789	null	null	null	null	null	null	4	False	False		FALSE	FALSE	null	null	null	null	null	null	null	CHLOREK	50.9795:4852 51.97481:2360 53.00952:2039 54.12264:9544 59.0294:0 62.05732:3301 63.957:43 65.15813:202 67.02675:6047 73.00198:9438 78.20334:1876 81.12023:405 82.01032:1134 83.16196:2498 84.12264:209 85.88996:2957 89.0891:1329 90.23588:1684 92.44794:2839 97.11378:8926 103.13083:3723 104.09174:7116 106.20656:3416 107.17382:289 108.2192:1258 109.15121:4191 110.27224:2108 112.16895:6933 113.12021:587 …	9399.17	189714	205800	240559	142029	119372	127089	113693	136419	182064	182064	182064
151	8.315	1206.33	69.0542	Unknown	0.842	null	null	null	null	null	null	4	False	False		FALSE	FALSE	null	null	null	null	null	null	null	CHLOREK	51.0112:1573 55.05339:6567 59.07656:2533 59.90624:1525 60.89086:4888 63.9521:3463 64.69148:830 65.22957:2841 66.13632:361 68.13224:7143 69.09191:3037 79.02786:1606 82.10463:7414 83.1592:11665 84.11841:3993 85.91026:8429 87.16804:1584 91.10215:14836 95.11749:7762 96.17704:10538 97.1751:8510 100.2585:7190 101.13944:421 102.21607:1991 104.10347:1377 106.15246:1 107.16508:6375 109.11975:5205 110.1550…	22815.7	129997	108424	72751.8	47909.6	61700.4	74466.8	83497.5	68617.2	92747.1	92747.1	92747.1
152	8.344	1207.4	57.1207	Unknown	0.737	null	null	null	null	null	null	4	False	False		FALSE	FALSE	null	null	null	null	null	null	null	CHLOREK	55.06168:6725 57.12067:13087 58.01436:900 60.00645:839 63.96033:675 68.04054:11523 70.15046:1672 74.11597:2587 76.15646:4174 77.11441:1314 80.02745:2405 84.07497:2460 85.15942:8965 87.18912:790 91.10596:1093 92.08149:876 94.28393:5945 96.15676:1119 98.17811:8109 100.2042:1886 103.1826:2826 104.21286:637 108.23424:2876 109.17603:838 112.2376:1326 114.19514:117 114.93227:4434 117.15546:3389 117.822…	49691	38010.4	33613.2	31033.8	18689.1	24602.8	32302.7	33887.9	36757.9	26220.7	26220.7	26220.7
153	8.354	1208.25	170.088	Unknown	0.895	null	null	null	null	null	null	4	False	False		FALSE	FALSE	null	null	null	null	null	null	null	CHLOREK	50.3023:5332 51.05356:1786 55.07771:16491 56.07968:3223 57.10413:8525 58.78322:0 61.04774:1 63.93299:1004 65.05338:2139 67.039:17992 68.13031:6008 70.1508:2086 71.1551:9292 72.41167:3889 73.13853:8443 75.05345:1 76.13171:1468 77.0861:4067 78.55909:742 80.04383:0 81.12096:2382 82.0565:3645 85.15631:1307 87.09891:0 88.18987:2455 90.01384:1 91.03213:2704 92.18497:430 93.0225:1224 95.09936:1258 96.14…	3285.68	38676.2	7081.26	8985.4	5313.9	70506.2	70538.3	98443.7	66134.7	33017.5	33017.5	33017.5
154	8.372	1209.07	330.958	Unknown	0.632	null	null	null	null	null	null	4	False	False		FALSE	FALSE	null	null	null	null	null	null	null	CHLOREK	50.14298:3067 56.06761:484 57.11386:10178 60.04615:1402 62.84508:7045 65.93833:1600 67.14605:2313 68.12106:2145 69.04139:11342 70.11587:5823 71.08225:16416 72.0377:2143 73.05189:4921 74.06287:1766 76.11695:2111 77.04989:4068 77.92253:523 79.07237:3580 82.21763:2769 83.15388:534 84.07142:4924 85.11904:879 93.0387:2212 94.23003:1587 96.16877:1618 97.11006:8584 99.06862:8219 99.87503:969 101.93842:3…	1822.54	970.29	296.505	797.955	560.772	374.666	1560.86	735.375	427.464	713.177	713.177	713.177
155	8.375	1209.87	144.136	L-Valine; GC-EI-TOF; MS; 2 TMS; BP	0.947	4.765	1208.3	C5H11NO2	Valine and derivatives	KZSNJWFQEVHDMF-BYPYZUCNSA-N	CC(C)[C@H](N)C(O)=O	340	False	False		FALSE	FALSE	93.8	0	100	89.7	88.6	92.7	86.7	L4	56.13833:8427 58.06968:9444 59.0357:10438 60.06618:7171 61.02778:13412 62.99244:7366 68.18895:5207 69.0471:4336 70.13125:6873 73.05818:258823 73.91276:14228 75.01984:47627 76.09751:553 77.08153:91 78.13132:6711 82.11702:1020 84.20634:11813 85.2092:12840 86.1049:7585 94.00987:3288 97.18036:12486 98.12623:9159 99.20553:10546 100.1098:41572 101.09111:4393 102.41649:19 104.14538:4157 105.07141:3524 1…	7416.06	25730.9	87891.7	55625.7	115655	377483	343028	270067	488616	154623	154623	154623
156	8.394	1211.34	172.113	Unknown	0.842	null	null	null	null	null	null	4	False	False		FALSE	FALSE	null	null	null	null	null	null	null	CHLOREK	55.03256:0 56.06561:1485 57.97715:2659 59.07582:3180 61.04014:1859 62.05692:2821 66.15804:697 69.07822:11607 70.16943:1 71.09484:2269 72.0934:3598 73.07057:4052 75.04497:44667 78.03214:2162 79.90287:2313 83.11872:8668 85.08636:2340 86.11379:3053 87.97408:2658 90.05175:2926 91.00333:1870 93.08357:10416 94.10105:0 95.09985:4193 96.07461:0 97.12092:17078 98.09444:7058 100.1372:3839 104.99733:24 109.…	8590.31	7104.58	5187.9	3537.55	5042.19	3627.99	12064.9	6774.16	7473.71	8296.31	8296.31	8296.31
157	8.408	1212.27	149.082	Unknown	0.895	null	null	null	null	null	null	4	False	False		FALSE	FALSE	null	null	null	null	null	null	null	CHLOREK	50.49787:382 53.04756:0 54.10771:7649 55.098:1740 57.13641:12849 58.08884:809 59.01482:4222 62.2262:4832 64.05454:604 66.18352:5370 67.06764:5500 68.16252:1 70.05366:10939 70.80285:0 71.42772:1 73.0697:9646 78.10882:4383 79.10385:4146 83.10027:10067 85.0636:1460 86.91026:2048 87.78785:1608 89.01344:939 90.10515:366 95.15664:12271 98.13359:6693 99.11767:1573 103.97864:2815 105.06039:0 107.36933:12…	23058.3	20589	26859.1	15316.1	22310.9	15380.3	19265.1	20810.4	25019.4	16486.4	16486.4	16486.4
158	8.421	1213.01	117.063	4797 carinitine?	1	5.342	1218.55	Like tag compound	NA	Like tag compound	Like tag compound	340	False	False		FALSE	FALSE	91	0	99.8	85.2	80.3	91.8	86.7	S1	50.20139:11965 50.97388:5023 53.07489:2884 56.09991:3773 57.76576:27057 58.36006:14409 59.01953:68468 60.04567:5872 60.98512:20736 61.9882:3291 64.9464:1198 67.05558:10 68.08461:9270 71.0868:12662 72.08612:11852 73.0795:16440 74.21522:16536 75.06486:3755 77.98464:2080 79.06818:7624 81.07066:4081 83.04868:1947 84.10886:751 85.1059:432 86.23472:1785 86.94999:1075 88.12304:6371 89.0791:141073 90.089…	17655.4	349182	540883	436792	293368	197996	141404	219285	195169	451439	451439	451439
159	8.43	1213.73	67.0733	Unknown	0.158	null	null	null	null	null	null	4	False	False		FALSE	FALSE	null	null	null	null	null	null	null	CHLOREK	50.54113:2551 52.14314:559 53.06921:5842 54.17579:6630 55.09476:7532 57.09926:5610 62.03105:2060 64.15759:1405 64.96652:2074 67.07328:18879 68.11997:9111 70.04432:10672 71.06666:923 84.04901:6518 87.15649:1025 92.44177:7571 94.18926:3859 100.01472:3372 101.93087:1351 104.10574:5271 105.07617:3983 106.07064:1932 107.04916:2100 108.08188:6093 110.12776:682 117.13794:12582 119.8463:969 122.03687:451…	27296.4	23733.1	12935.9	45912.3	26328	13175.1	28804.3	26677.4	23798.3	28184	28184	28184
160	8.437	1214.45	193.118	Unknown	0.895	null	null	null	null	null	null	4	False	False		FALSE	FALSE	null	null	null	null	null	null	null	CHLOREK	50.22022:785 51.95885:1113 53.96612:1 55.02327:1497 56.15664:697 57.07359:4871 58.03159:5596 58.9992:931 60.00628:3616 60.97236:1 62.91042:3998 66.03416:264 72.12415:2445 76.07555:5555 79.10477:6648 80.31782:1153 81.15448:2587 82.16443:1634 83.11874:10755 84.0659:1 90.113:4665 95.07666:6801 96.13197:7877 97.10361:7918 98.14596:5391 101.64366:604 108.02882:6555 109.09763:1171 115.0379:1340 116.133…	3600.09	6007.78	21132.3	6640.93	12438.7	18080.6	9910.52	15512.1	22693.2	13432.5	13432.5	13432.5
161	8.444	1213.04	143.952	L-Valine; GC-EI-TOF; MS; 2 TMS; n TMS; RT	0.158	6.497	1207.99	C5H11NO2	Valine and derivatives	KZSNJWFQEVHDMF-BYPYZUCNSA-N	CC(C)[C@H](N)C(O)=O	340	False	False		FALSE	FALSE	82.6	0.1	99.8	71.1	69.4	68.4	81.5	L1	52.0648:8931 54.0077:545 55.06772:23680 57.13205:12369 58.09047:6694 59.10249:30210 61.01119:7464 61.94008:141 62.73544:1 63.27605:1 63.91116:1091 64.97299:587 65.98703:3371 68.0224:0 69.00406:7488 70.10979:11391 72.59473:1 73.19016:14968 76.06315:1 77.04599:5029 78.45079:1 79.05946:0 81.10166:1 82.04071:1907 83.05799:1101 84.11006:3076 87.3372:2310 89.08923:4109 90.13236:1 91.1272:8951 94.10982:…	7403.19	25038.1	34593.8	4330.11	272264	7100.28	15648.7	4666.4	71438.6	109898	109898	109898
162	8.451	1215.03	55.0745	Unknown	0.789	null	null	null	null	null	null	4	False	False		FALSE	FALSE	null	null	null	null	null	null	null	CHLOREK	50.11424:948 53.19346:1243 55.07454:22668 57.93473:1092 58.59329:3676 59.1588:644 62.09748:3214 62.81232:1140 64.05292:497 65.08334:2228 67.03602:6635 69.09965:6369 70.09969:13095 71.11064:471 73.08644:9877 73.9857:1814 77.1058:3528 80.18827:4880 91.09579:5259 92.99418:1403 94.08141:1102 96.06517:2358 99.12024:2481 104.01935:4469 105.07195:4703 107.21988:5420 109.1339:1444 113.10342:2891 114.2384…	41319.3	32489.9	41708.1	24919.7	28497.3	18692.7	35778.1	55994.1	55238.5	36125.9	36125.9	36125.9
163	8.485	1217.35	95.0949	Unknown	1	null	null	null	null	null	null	4	False	False		FALSE	FALSE	null	null	null	null	null	null	null	CHLOREK	50.33305:960 53.99937:3 55.00848:6089 58.12302:1021 59.10572:207 60.08164:6720 61.12389:1837 62.90479:3407 63.68871:5495 64.37698:249 65.06046:2220 66.0708:5420 68.11234:220 72.15217:1654 79.10452:3471 80.09506:5196 81.09428:4426 83.07025:6565 85.51585:4402 87.13071:585 89.97102:1076 93.12537:7030 95.09492:12814 96.18359:9612 99.2307:113 100.20236:1850 102.10214:1694 104.11346:290 105.06616:3072 …	27698.8	30511.5	22078.5	19765.6	20562	29632.7	26081.7	30251.5	20957.8	25925.5	25925.5	25925.5
164	8.506	1218.78	149.098	Unknown	1	null	null	null	null	null	null	4	False	False		FALSE	FALSE	null	null	null	null	null	null	null	CHLOREK	51.08362:7387 51.91462:3758 54.13873:4042 60.04691:1689 60.98006:3666 67.0852:6726 68.08405:4206 69.07448:1072 76.11217:5035 77.14442:3415 79.07678:9715 81.10761:6891 82.21686:1 83.16312:6460 84.10417:6473 86.957:375 88.43266:126 94.09263:2461 96.13985:909 99.09837:1671 100.13502:2989 103.24838:723 103.95431:964 104.47871:345 105.22995:2501 106.16345:3724 107.21318:2542 109.13015:1602 110.17957:6…	25473.2	9944.69	22141	24902.7	27071.6	43417.2	20813.4	29142.9	18495.2	24979.2	24979.2	24979.2
165	8.508	1219.26	73.0439	Unknown	0.947	null	null	null	null	null	null	4	False	False		FALSE	FALSE	null	null	null	null	null	null	null	CHLOREK	50.20859:1625 55.03213:5612 57.10539:7853 58.01851:1178 60.99614:4076 62.05698:197 64.91778:3061 67.0479:3133 69.11545:15430 70.1002:6132 73.06896:10864 74.18675:925 76.03794:6505 77.13229:6145 79.06124:5746 82.06773:3252 83.12738:3710 84.11092:2300 84.9819:7694 86.9855:1026 92.34367:3874 94.14182:8217 97.14287:6788 98.14644:8154 102.17393:2540 103.09344:1226 105.87923:286 110.09913:712 114.45864…	32630.1	67989.4	91591	88022.3	74219.7	193272	135683	179158	161270	107961	107961	107961
166	8.517	1219.97	74.0596	Unknown	1	null	null	null	null	null	null	4	False	False		FALSE	FALSE	null	null	null	null	null	null	null	CHLOREK	51.07284:2678 53.11987:4253 57.061:3567 59.11152:4975 60.1805:5590 65.12936:51 68.06631:8224 72.17626:1697 74.05959:15257 75.03269:3115 77.00286:377 78.01477:2040 80.17965:632 84.07664:5358 87.16148:946 89.01218:95 91.03392:1245 93.97187:4710 95.05578:5305 96.13952:1072 97.13812:6508 98.05801:1312 101.03292:248 101.85499:2045 103.1972:1578 104.10686:2949 106.26846:2652 107.13113:2775 108.2177:65 …	31472.6	22896.1	33634.7	27449.4	27027.9	52446.9	40661.4	48407.9	45004.9	41953	41953	41953
167	8.528	1221.04	130.094	Unknown	0.789	null	null	null	null	null	null	4	False	False		FALSE	FALSE	null	null	null	null	null	null	null	K1	50.17395:0 51.03435:31 52.03707:5903 54.10184:617 58.06532:4784 61.01638:4921 62.00884:781 62.989:332 66.0804:1810 68.06466:3756 70.0995:9241 71.02013:10387 71.94925:2839 73.04932:7050 78.13982:2620 80.1514:1563 82.06863:10949 84.21438:503 85.15838:2339 86.09038:2045 92.30007:223 94.10319:3368 97.06332:7477 98.129:12375 99.12296:4228 99.99251:4276 100.96316:0 101.84332:3458 102.95734:5093 105.094…	3205.26	14178	17869.3	31765.7	13632.1	58578.9	35631.2	52311.7	45278.3	29797.9	29797.9	29797.9
168	8.557	1221.72	71.1501	Unknown	0.737	null	null	null	null	null	null	4	False	False		FALSE	FALSE	null	null	null	null	null	null	null	CHLOREK	50.42408:7021 52.06333:4264 53.07603:117 54.04874:1552 55.06915:16100 57.12144:4599 58.11422:1473 62.11562:1479 63.11433:3212 64.08125:1246 65.10043:3195 67.0958:10635 69.0863:6732 70.1851:4392 71.15009:20123 73.05371:14067 74.15542:950 76.03951:1286 77.9874:2258 79.08913:11844 81.10178:12913 83.08226:4938 84.02853:4656 85.95182:2489 88.13618:3529 89.06235:3709 89.98671:3218 91.09668:88 92.19504:…	27008.4	18346.6	30661.2	23217.8	22971.6	24050.3	24208.1	31543.2	12694.1	28901.8	28901.8	28901.8
169	8.561	1222.6	149.114	Unknown	1	null	null	null	null	null	null	4	False	False		FALSE	FALSE	null	null	null	null	null	null	null	CHLOREK	52.00655:3055 54.10676:103 56.04054:3608 58.96742:6491 60.26051:886 63.82556:3325 64.97489:2470 67.03548:10004 69.06196:746 78.11208:1902 79.06046:7664 80.14439:1162 81.09852:10401 82.14164:4284 83.06604:3315 86.06336:207 86.97288:2742 88.10169:1351 89.95759:601 92.19751:166 95.08753:1401 96.16068:2539 100.17723:3112 101.06569:884 103.16132:1379 104.20966:477 105.23822:6465 107.10508:785 108.0589…	24800.2	15286.2	12795.8	24098.2	18001.7	36685.1	13440.6	26778.5	12285.2	22218.1	22218.1	22218.1
170	8.567	1223.55	125.263	Unknown	0.632	null	null	null	null	null	null	4	False	False		FALSE	FALSE	null	null	null	null	null	null	null	CHLOREK	53.04453:1066 56.07075:253 59.08822:5683 63.92625:1364 65.08596:2290 66.20716:3884 67.05526:2912 70.12786:5014 75.04972:4445 78.08854:479 79.12619:389 80.00654:1824 87.88667:82 90.35274:3938 91.11733:1972 93.84177:851 95.10591:3710 98.03565:43 99.18405:0 102.9607:233 104.08587:1514 105.24262:2193 106.16383:513 109.14783:1222 111.09115:1898 114.28602:492 114.80308:480 115.64004:423 116.51851:1016 …	10451.6	12566.7	12022.6	6601.62	6315.01	7103.96	10890.1	9143.8	9546.12	10003.5	10003.5	10003.5
171	8.597	1224.79	57.0663	Unknown	1	null	null	null	null	null	null	4	False	False		FALSE	FALSE	null	null	null	null	null	null	null	CHLOREK	50.20588:1010 54.08548:5642 55.05602:8652 57.0663:9190 58.17632:1730 60.11903:117 61.0547:8338 63.16309:1992 66.08144:999 71.12222:2792 72.14847:1830 74.05235:7073 75.0445:7912 76.06668:4943 82.11293:5900 83.09573:0 84.12886:2108 85.14122:0 86.97442:2229 89.11214:3260 91.06381:6687 92.35654:2896 93.06171:2597 94.00388:6079 99.05716:1948 100.1582:1488 101.1262:3082 102.45532:1185 106.09967:949 107…	20649.6	23290.6	35615.3	25231.8	28582.8	28312	24441	23267.3	19622.9	31087.1	31087.1	31087.1
172	8.605	1225.58	75.0415	Unknown	0.579	null	null	null	null	null	null	4	False	False		FALSE	FALSE	null	null	null	null	null	null	null	CHLOREK	58.8985:6711 60.00661:1121 64.25098:1716 65.09735:5927 66.04749:6726 70.08218:8444 74.07223:3560 75.04149:38853 77.08337:2308 79.99851:1212 91.07007:5626 94.14638:2036 95.10161:5152 96.11698:2595 98.07099:260 99.18727:113 102.9179:815 103.69988:765 104.32555:745 105.89776:1788 106.91965:1610 108.19923:406 111.24371:4135 114.50497:125 115.11795:1213 116.09754:1846 117.00472:981 121.11904:3039 122.…	87059.5	81826.2	90060	118105	111688	119494	93537.9	104126	86326.4	98968.7	115836	106373
173	8.607	1225.81	174.154	Ethanolamine; GC-EI-TOF; MS; 3 TMS; BP	0.789	5.605	1261.5	C2H7NO	1,2-aminoalcohols	HZAXFHJVJLSVMW-UHFFFAOYSA-N	NCCO	440	False	False		FALSE	FALSE	87.9	0	92.4	84.9	79	91.7	88.9	K1	51.06296:1661 52.0286:12962 53.03742:1813 55.11253:5997 59.05267:12575 60.01444:4506 61.10839:8196 62.07788:45 62.98756:243 64.51839:5913 66.14441:9279 67.07664:1262 69.74873:1149 70.26073:14898 71.12362:1864 72.05328:10200 73.05382:178079 74.02912:7982 75.0406:44611 76.0667:1087 79.07059:11354 80.10182:1322 81.09377:7704 82.10195:3188 83.0695:4969 86.07362:56180 87.08153:13001 88.07907:1060 89.1…	1827.1	26871.3	76679.2	107443	381888	328044	23467.3	24874.5	21245.4	36158.4	36158.4	36158.4
174	8.614	1226.26	70.0781	Unknown	0.474	null	null	null	null	null	null	4	False	False		FALSE	FALSE	null	null	null	null	null	null	null	CHLOREK	51.14135:3813 52.04312:1886 54.12557:5301 57.10798:18687 58.07142:104 58.96192:4942 61.10579:3828 62.32444:2218 63.10784:598 66.38262:1513 67.98486:767 69.05985:23323 70.07809:20900 71.01979:22741 72.25169:1399 76.03813:3305 78.0796:513 81.08951:592 83.19386:4108 84.06532:281 85.17896:19030 85.98119:2857 89.1256:1788 91.03793:99 93.03092:16921 95.11784:8420 97.22282:3012 101.12275:2225 101.98876:…	40714.9	31245	36701.3	14307.9	28755.2	32739.5	28165.8	31126.5	32459.5	31233.5	31233.5	31233.5
175	8.627	1227.46	125.217	Unknown	0.789	null	null	null	null	null	null	4	False	False		FALSE	FALSE	null	null	null	null	null	null	null	K1	53.03954:2212 55.07776:12913 56.09947:2638 57.0927:5940 60.11904:3910 62.99706:900 68.08097:11142 69.05975:23756 70.11023:5114 77.02664:12257 78.07065:4245 85.14986:13313 86.10621:12007 88.10108:1047 89.1431:1155 90.63654:7320 92.12511:1932 94.30728:4387 95.16093:3968 98.12125:6532 102.11908:749 103.08257:8112 107.16029:2884 108.1731:1376 110.19884:1860 111.09909:5826 112.21632:2474 113.06873:266…	10689.5	38593.7	13476.8	16777.7	5913.7	21266.4	22185.3	22948.2	11817.7	18738.5	18738.5	18738.5
176	8.629	1227.17	83.1166	Unknown	0.632	null	null	null	null	null	null	4	False	False		FALSE	FALSE	null	null	null	null	null	null	null	CHLOREK	50.29813:3423 51.0612:4399 52.18062:993 53.00849:1338 54.25301:5476 55.09859:5549 56.08411:11967 57.10314:7557 58.02493:39 62.09515:1063 64.94099:6262 65.91694:4159 67.02411:4311 68.05358:10502 69.11014:19365 71.08715:9100 72.13288:423 73.05679:11633 76.10825:484 77.08418:2628 78.14673:1573 80.07042:2515 81.10702:13491 82.13718:8297 83.11656:22031 85.09725:14175 87.9165:283 89.07749:3082 92.23524…	37632.4	47973.2	34747.6	42883.9	33054.2	50435.4	27471.7	45770.1	30303.5	35113.3	35113.3	35113.3
177	8.647	1228.96	75.0425	Unknown	0.737	null	null	null	null	null	null	4	False	False		FALSE	FALSE	null	null	null	null	null	null	null	CHLOREK	60.1222:2266 64.07026:434 65.01967:5665 66.08348:77 75.0425:21349 77.08688:2672 79.03168:1 80.14262:3627 84.05016:9965 89.95144:3674 94.2339:4074 102.143:1 103.35742:676 104.04427:46 106.05673:300 107.12994:6648 114.28865:2920 116.11503:819 117.20454:4798 118.10194:1291 121.12148:1220 123.19038:259 125.03864:1579 126.27577:139 128.24095:2643 134.1828:2815 134.9967:7288 136.2093:2873 137.92042:1 1…	90444.7	146725	58497.9	174364	81138.2	59281.3	109767	164067	46685	82141.8	82141.8	82141.8
178	8.664	1229.56	155.002	Unknown	0.895	null	null	null	null	null	null	4	False	False		FALSE	FALSE	null	null	null	null	null	null	null	CHLOREK	50.27624:2041 51.72763:1 52.95354:4420 60.74294:3705 61.29952:573 62.10543:1555 62.6225:0 63.37114:1181 67.02409:6769 70.11969:4686 72.0777:2027 77.1445:9013 78.07826:0 79.05171:4131 80.0919:3515 84.02644:6895 85.09009:4902 87.91815:1197 90.12785:511 91.01363:5614 91.96131:5532 94.18613:4568 96.1421:0 98.06682:7750 100.118:657 100.68251:0 102.04991:0 104.10857:1355 106.13814:520 107.20459:3588 10…	11962.8	13771.4	4857.49	2989.44	4003.92	14735.7	16046.5	26187.6	16898.7	8466.94	8466.94	8466.94
179	8.69	1230.72	149.088	Unknown	0.789	null	null	null	null	null	null	4	False	False		FALSE	FALSE	null	null	null	null	null	null	null	CHLOREK	52.1044:1180 53.98869:7986 59.15928:5872 59.95456:3813 60.98085:3655 63.0629:441 63.88453:2674 67.07491:70 69.11164:29811 70.1283:272 73.15523:10493 74.06133:1598 77.05792:977 78.34934:9458 79.14688:4542 79.98991:2096 83.09071:7946 88.24097:1683 93.05682:5032 94.13839:1145 98.11264:3498 102.10901:1635 107.13606:2334 109.10439:1208 110.17655:10388 111.13757:5172 118.24604:4394 120.28083:2021 121.1…	22089.4	49418.3	84433.1	84010.1	38374.8	79111.7	66501.7	57629.5	76316.8	64742.6	64742.6	64742.6
180	8.691	1231.6	147.095	4-hydroxybutyric acid	1	5.417	1226.22	C4H8O3	Hydroxy fatty acids	SJZRECIVHVDYJC-UHFFFAOYSA-N	OCCCC(O)=O	340	False	False		FALSE	FALSE	92.5	0	99.8	87.7	79.8	95.4	95.8	QC1	50.28138:317 53.05358:895 56.07699:4443 57.08556:24549 58.10452:6813 59.07503:42114 59.9539:5670 60.94144:21419 61.86752:1937 65.03544:4086 66.08566:14720 69.06776:39790 70.1302:7327 71.1352:14508 72.06176:20289 73.05303:315548 74.18658:26814 75.05955:110518 76.99755:10839 78.06532:9086 79.08084:6583 81.0861:15897 83.09868:7235 85.09227:16612 86.17424:3287 87.08383:6338 87.98108:5194 89.01019:221…	14788.5	722896	817952	829330	498640	758288	768947	738551	743146	810617	810617	810617
181	8.702	1232.54	248.101	Unknown	0.789	null	null	null	null	null	null	4	False	False		FALSE	FALSE	null	null	null	null	null	null	null	K2	51.97549:4568 52.99043:1962 54.0608:4950 60.0475:939 60.99786:4568 62.31172:3264 64.60062:11801 65.24506:4293 66.21464:7563 68.10442:8054 72.11696:3732 75.03421:17033 79.04871:16327 80.12643:1646 81.03582:16126 83.1713:1016 85.15771:2423 89.02812:13480 92.97186:8281 94.10009:1410 97.14202:5327 98.09332:2669 102.06802:3762 112.03344:2853 116.08344:3272 117.08719:3477 119.98334:1975 122.00859:446 1…	1919.18	28572.6	34674.5	34298.3	22976.8	39133.9	19654.4	38821.7	28426.4	37385.7	37385.7	37385.7
182	8.703	1233.36	75.0544	Unknown	0.947	null	null	null	null	null	null	4	False	False		FALSE	FALSE	null	null	null	null	null	null	null	CHLOREK	55.09266:2029 56.14438:9181 57.04803:1 59.08885:433 61.1083:4739 62.21055:2181 63.27958:1306 64.81686:2520 65.41163:1 66.20761:0 67.10326:5301 68.1211:7040 69.13914:0 71.12825:1 72.85525:2085 75.05442:25737 76.11392:2435 81.08877:6200 82.05009:5650 85.23911:1 86.01926:3273 86.97922:1519 89.21487:874 91.04154:0 95.15165:12577 98.10864:2959 101.17333:2727 104.17258:110 105.08743:9287 106.24838:1523…	80647	166349	151877	275035	102442	250580	359715	173992	167374	177191	177191	177191
183	8.704	1232.49	67.0018	Unknown	0.684	null	null	null	null	null	null	4	False	False		FALSE	FALSE	null	null	null	null	null	null	null	K1	50.26001:4356 51.13696:2151 53.06389:3774 56.04231:6006 67.00175:19847 70.14246:5460 71.14191:1337 72.05973:446 83.11704:552 86.05511:1734 92.40033:7601 93.09044:18646 94.16956:1806 96.15088:11866 97.0859:9286 98.09823:580 101.00036:3440 102.08415:571 102.92654:918 104.17834:4045 105.14387:3130 116.06619:1 117.08775:11962 118.1602:3008 119.68533:457 124.03405:68 137.5591:3916 140.57455:4609 144.9…	29552.1	22200.8	23062.7	25077.1	12771.6	24211.9	26221.3	27626.4	18125.7	26685.9	26685.9	26685.9
184	8.73	1234.39	68.2143	Unknown	0.789	null	null	null	null	null	null	4	False	False		FALSE	FALSE	null	null	null	null	null	null	null	CHLOREK	50.12508:1204 50.96678:1279 54.00054:59 58.76887:2408 60.9565:5549 64.03588:3351 68.21432:9065 72.29496:1651 73.11884:7534 77.04674:5965 79.11522:6866 80.16927:8077 88.15372:256 90.28358:2848 92.11367:2021 95.11367:4836 96.11914:27 98.13833:5667 100.1841:3544 100.99382:264 101.99256:2061 103.08645:0 104.12109:1631 107.07547:2251 108.15333:3402 109.08853:3493 109.99989:999 110.94965:2068 116.22716…	16739	17497.4	3385.05	19002.2	4286.94	13820.5	13889	29923.3	10109.8	15972.1	15972.1	15972.1
185	8.75	1235.01	74.2317	Unknown	0.526	null	null	null	null	null	null	4	False	False		FALSE	FALSE	null	null	null	null	null	null	null	CHLOREK	50.1857:1793 51.98138:2842 53.01142:4555 54.07169:3916 58.05962:1965 61.01516:169 63.04701:18 64.3314:1746 71.97673:2053 74.2317:15487 77.05162:8736 78.15402:6778 80.11543:5656 84.07748:4827 86.99361:1 87.82465:686 93.17344:5257 96.08825:7760 97.15042:3028 99.01888:500 106.98963:3150 108.19572:2290 110.26677:1254 111.0932:13401 122.29089:4236 123.25916:527 124.1244:2060 127.35435:2888 128.26869:3…	25410.4	91812.5	81568.4	99066.1	37693.4	181327	182481	85866.1	152287	118458	118458	118458
186	8.755	1235.95	110.025	pyrophosphate meox2	0.947	5.656	1250.74	H4O7P2	Non-metal pyrophosphates	XPPKVPWEQAFLFU-UHFFFAOYSA-N	OP(O)(=O)OP(O)(O)=O	340	False	False		FALSE	FALSE	92.4	0	98.7	88.3	84.4	88.1	100	K3	50.23695:3218 51.14784:5442 54.08905:5936 57.12085:19397 58.5766:25639 59.1236:51162 60.06124:48453 60.96498:3127 62.08142:5669 63.04446:18672 64.0476:9253 65.0341:7030 66.13126:7578 69.00851:236311 71.95026:18248 73.02642:362225 74.08003:59601 77.04054:349491 78.0397:35458 79.03528:30345 81.10477:29981 83.07954:3288 84.06022:9503 85.00861:13418 86.08658:5991 87.07861:13318 88.03571:123258 88.961…	10029.9	2413210	3767269	3405816	1883970	8871640	10800000	11700000	9122614	5829397	5829397	5829397
187	8.755	1236.85	69.0614	Unknown	0.263	null	null	null	null	null	null	4	False	False		FALSE	FALSE	null	null	null	null	null	null	null	CHLOREK	50.23315:609 51.00168:1221 55.05103:11262 62.23482:53 63.01757:2060 64.08036:963 65.04731:359 66.0322:709 69.06141:19627 70.09618:4686 74.14806:2280 75.06532:13762 81.05545:6308 82.15813:8008 83.12183:3232 84.08809:2189 85.94709:3674 87.09948:3201 87.83939:812 90.01652:248 92.19141:1062 96.23908:3619 100.93465:1121 102.2878:3242 102.96637:1023 105.12201:5682 105.98679:1506 108.15202:1576 109.1669…	40705.9	140552	214830	249353	143090	589058	467076	500749	493651	255526	278630	447864
188	8.758	1236.99	91.0717	Unknown	1	null	null	null	null	null	null	4	False	False		FALSE	FALSE	null	null	null	null	null	null	null	CHLOREK	52.00232:4248 53.06292:2516 54.09449:8645 58.14006:1772 59.11161:5382 60.0317:2303 61.14566:390 62.79187:161 64.91416:5188 71.91559:1751 74.39117:1685 77.04374:941 78.04602:194 81.01318:8553 82.16222:1880 83.92329:1631 86.05776:1857 89.07218:3451 91.07173:14318 96.22338:833 97.04049:3226 103.02829:643 104.13925:2227 105.11793:1381 107.10551:5146 108.16228:1297 113.16031:326 114.05718:565 114.9944…	25250.7	60661.2	87996.5	77905.6	50250.8	205788	262102	256725	190904	119552	119552	119552
189	8.77	1238.04	73.052	Unknown	0.789	null	null	null	null	null	null	4	False	False		FALSE	FALSE	null	null	null	null	null	null	null	K1	50.22461:4816 51.05377:9823 52.02118:0 53.14035:4757 54.13468:0 55.09272:37539 56.13264:31838 57.11212:54179 58.09954:26054 59.08289:49842 60.06492:26834 61.02937:17383 62.15272:4140 63.06331:14193 64.26583:8319 65.20887:7030 67.12215:3994 69.02697:141249 70.09676:0 71.14468:3924 72.1174:19230 73.05198:372511 74.14645:38563 75.06848:87163 76.09271:19944 81.09865:14086 85.10648:14978 86.06972:3767…	32894.1	590352	3909365	723183	843701	2365101	4073306	2336314	8777426	837396	837396	837396
190	8.793	1238.63	189.139	Urea	0.526	8.208	1236.49	CH4N2O	Ureas	XSQUKJJJFZCRTK-UHFFFAOYSA-N	NC(O)=N	340	False	False		FALSE	FALSE	83.1	50.8	100	71.8	55	87.5	90.9	S1	50.19441:2472 52.08328:574 55.07414:866 58.1605:4906 59.05938:5740 63.00488:3620 63.90913:4671 64.65483:3685 65.19062:5068 66.09745:21424 67.0845:1489 68.16154:7589 69.02329:2395 70.10072:2466 71.11903:10345 74.11864:8226 75.03594:16958 77.98496:2079 79.01702:15914 80.57842:8359 81.18132:3022 83.08255:2122 84.1825:6098 86.08699:4992 87.07019:14874 87.95455:3352 90.12238:2873 93.03812:2807 95.0982…	3043.89	6143.58	5016.85	5108.15	8458.98	32763.5	33092.8	5576.1	38687	8312.64	8312.64	60643.2
191	8.795	1238.86	230.048	Unknown	0.526	null	null	null	null	null	null	4	False	False		FALSE	FALSE	null	null	null	null	null	null	null	CHLOREK	52.25784:2566 54.02971:3127 57.09884:12862 58.95782:3013 60.37951:77 62.7805:1605 66.20746:5801 68.01611:9879 69.03168:12295 70.08672:3774 71.10542:12249 71.82057:3341 72.36171:3705 77.10668:9875 79.0524:630 82.32904:1176 84.16373:3441 85.13306:3456 86.03505:3698 87.96541:566 88.48655:494 89.12167:2253 91.03606:10717 95.0686:13325 98.1599:5641 103.05763:1941 103.95004:2614 106.66439:608 107.29021…	3613.36	571.808	1554.52	19334.2	4414.08	4793.38	1322.74	5767.82	465.43	2874.78	2874.78	2874.78
192	8.811	1239.4	71.1252	Unknown	0.684	null	null	null	null	null	null	4	False	False		FALSE	FALSE	null	null	null	null	null	null	null	CHLOREK	50.73732:663 53.17897:199 55.08374:1 56.1266:16440 57.08767:49067 58.06941:5803 60.91514:4494 63.10192:1 64.00074:0 64.99715:7337 67.12556:15422 68.12939:9051 69.0777:1114 70.14467:24074 71.12518:61641 72.99094:4520 74.31431:4053 79.14432:0 82.0826:7049 83.10548:14732 85.13711:27455 86.01749:4370 90.03068:1 91.90573:0 99.20581:12429 100.07571:1520 101.06039:1337 101.98931:143 103.0703:1458 105.20…	97343.5	21680.7	15362.2	27575.7	16011.8	15110.2	13401.7	26967.7	10503.8	22086.6	22086.6	22086.6
193	8.824	1240.68	89.0435	Unknown	0.684	null	null	null	null	null	null	4	False	False		FALSE	FALSE	null	null	null	null	null	null	null	K1	50.19343:563 51.18246:4132 52.08575:2981 53.05798:2799 54.05882:171 57.16039:11731 61.12347:1101 61.7461:1459 62.7762:2065 63.91752:542 65.93401:1855 70.11795:15054 73.02339:92744 75.03899:10719 80.03996:3683 81.12112:10116 85.11264:4777 86.25001:1623 89.074:71565 92.10226:4541 96.16965:13961 99.16811:10868 102.06194:4047 106.05574:3887 113.18063:3300 114.14526:1895 115.14539:1282 120.92271:343 1…	7424.74	74989.7	57512.8	57317.7	56670.7	20820.7	21823.7	22851.8	24395.5	53277.4	53277.4	53277.4
194	8.841	1241.53	75.0454	Unknown	0.895	null	null	null	null	null	null	4	False	False		FALSE	FALSE	null	null	null	null	null	null	null	CHLOREK	50.99336:3705 53.14123:1042 55.07799:466 56.09978:2558 57.09211:1853 58.10077:2526 59.98595:6027 61.06754:203 61.96997:1265 65.04631:4211 66.19864:187 67.05783:13484 70.1178:9219 71.08647:5979 75.0454:20164 78.04458:2712 87.06531:2733 87.59677:1896 88.19657:1837 91.9266:1715 92.92896:4725 93.52303:6423 96.15392:3594 97.12687:4830 98.21288:7446 99.09476:4466 100.1408:3543 101.14963:683 106.14411:4…	56536.6	70898.9	121136	38899.4	98030.2	99312.1	105485	123176	119454	87665.9	87665.9	87665.9
195	8.841	1242.02	55.1	Unknown	0.895	null	null	null	null	null	null	4	False	False		FALSE	FALSE	null	null	null	null	null	null	null	CHLOREK	51.06738:678 53.13186:1039 55.1:15416 56.16231:2251 62.56503:533 65.03573:4186 67.07014:5033 75.02631:1124 76.13658:231 77.0171:2888 79.04771:1457 80.1276:1875 81.11636:7457 84.1069:4517 86.93755:639 89.104:1965 90.29656:1139 92.09149:988 93.06867:28 96.11835:5260 97.09772:1188 98.10083:182 100.30341:904 101.06263:1694 102.13136:1482 104.60207:1719 105.97737:3090 109.16671:1354 111.17899:4637 112…	47230.3	48177.1	29614	45290	31055.1	30898	31661.2	36948.7	24469.4	24194.8	24194.8	24194.8
196	8.868	1243.66	157.095	Unknown	0.895	null	null	null	null	null	null	4	False	False		FALSE	FALSE	null	null	null	null	null	null	null	CHLOREK	50.87148:800 55.08099:7250 59.01747:1798 61.07224:3915 61.98385:570 63.47543:4108 66.12748:330 68.08656:3822 69.08192:6042 72.42853:3809 73.11011:6518 74.13235:3348 77.0613:2400 83.15022:8059 84.06465:483 86.04108:2469 86.79237:0 88.43368:4484 90.16631:3820 94.45688:2639 96.11395:515 100.18961:570 108.0565:388 112.08927:2280 114.97758:1 115.56011:3209 116.9904:2187 119.10358:1692 122.02033:799 12…	4753.95	90674.9	165172	203494	532418	572059	205826	102363	315456	27178.7	27178.7	265634
197	8.892	1245.26	57.0896	Unknown	0.789	null	null	null	null	null	null	4	False	False		FALSE	FALSE	null	null	null	null	null	null	null	CHLOREK	50.01347:1094 51.35911:1229 52.14211:1158 53.04685:86 54.03746:9259 55.07066:7147 56.1141:21408 57.08955:74430 58.04822:8811 60.03309:1271 62.14081:514 64.07198:497 65.07654:1805 67.12321:5095 69.05051:8878 70.11047:14824 71.07904:68776 72.19644:4315 76.12232:7108 79.14625:5010 82.12474:153 85.13455:42067 86.06236:666 89.06149:3686 89.94341:413 91.03509:1476 92.06574:2769 93.07397:7501 94.12146:3…	84173.2	36163	60005.1	35702	22644.6	40740.9	50712.4	39640.1	51459.4	37817.3	37817.3	37817.3
198	8.892	1245.37	73.0559	Unknown	0.947	null	null	null	null	null	null	4	False	False		FALSE	FALSE	null	null	null	null	null	null	null	K1	50.20608:3454 52.04516:4413 55.07157:31622 56.0533:20695 57.8642:14310 58.69392:39739 59.38842:31310 60.16834:15156 61.06624:3001 62.14265:3256 64.03082:9302 64.9891:1529 68.06213:3664 69.10326:17430 70.07196:1 71.10126:6065 72.22716:13045 73.0473:778841 74.08358:54630 75.02478:46917 76.04486:4039 77.02801:46065 82.12591:6463 83.13178:161 84.04307:6705 85.11404:3264 88.03723:119815 89.00728:7114 …	29618.5	779725	790268	843921	484630	759544	876398	736503	654145	799776	799776	799776
199	8.896	1246.73	206.986	Unknown	0.789	null	null	null	null	null	null	4	False	False		FALSE	FALSE	null	null	null	null	null	null	null	K1	50.19543:1820 52.05237:15215 54.05127:2800 59.04227:9814 60.00062:3584 60.92848:6127 62.85547:302 63.45892:5245 66.14003:7144 69.06559:2268 70.08885:4019 71.04724:0 73.03204:1 75.02533:0 76.02929:8914 77.05709:32 81.05816:478 82.17874:5549 83.0858:15175 84.19887:0 85.08553:4397 87.83302:6840 88.44012:6516 89.22186:0 92.16952:2914 95.0872:13088 98.11427:6876 98.92329:4417 100.0755:5827 101.85748:2…	6797.02	6869.47	255058	252545	158028	207095	234506	208058	220887	222434	222434	222434
200	8.902	1246.36	75.0599	Unknown	0.789	null	null	null	null	null	null	4	False	False		FALSE	FALSE	null	null	null	null	null	null	null	CHLOREK	53.10028:8088 54.01637:2138 59.11522:0 60.0928:1038 61.11861:2776 63.15748:1888 63.9588:270 66.04147:2808 68.03915:6723 69.08575:4959 70.15907:2399 71.12444:10640 72.30245:1418 73.11733:31 75.0599:11743 78.05314:1435 82.12209:1846 83.1179:3569 84.08:2187 86.14102:3225 87.03626:1372 88.16295:2130 95.11432:3003 102.03442:486 103.03847:3734 104.18015:2685 107.10368:8369 109.11426:1840 111.08716:7204…	56330.7	165783	104979	73680.8	42564	121103	68774.3	197141	72868.8	114182	114181	114182
201	8.926	1248.09	149.117	Unknown	0.368	null	null	null	null	null	null	4	False	False		FALSE	FALSE	null	null	null	null	null	null	null	CHLOREK	50.1142:2398 52.05875:701 59.06787:3156 61.05997:3339 67.05842:5871 68.07812:1890 69.14179:1153 73.01774:2131 73.93248:399 75.02054:5591 79.66248:6457 80.24161:9237 83.13762:0 86.00323:1853 88.06961:3270 90.99274:384 93.09131:9177 94.30264:1925 96.10184:3957 100.10214:1916 102.19403:1080 103.09965:50 105.87099:1746 108.03136:22 111.06146:6040 113.98824:1458 115.03052:432 117.13938:1172 122.54836:…	24533	24630	10369.2	16950.3	15225.4	15472.2	33041.6	21804	16608.8	23370.8	23370.8	23370.8
202	8.935	1247.75	81.1098	Unknown	0.421	null	null	null	null	null	null	4	False	False		FALSE	FALSE	null	null	null	null	null	null	null	K1	50.1832:1752 52.03094:0 56.12846:3382 62.71744:1133 63.30344:940 65.13:1 68.09838:2545 70.05054:950 75.00502:15595 76.05948:6859 81.10976:26167 82.95838:1 83.46285:14705 85.06618:590 87.1072:4773 89.07206:15961 89.84363:1 92.36686:11038 95.1268:1553 96.2338:9661 97.18416:10294 98.13066:9484 99.11231:6168 99.94888:1 101.01819:3502 102.19294:1808 105.05602:3854 108.22338:0 109.11523:2513 112.2074:1…	23921.4	30747.5	47558.6	29828.2	28688.2	25362.1	17480.8	20949.6	18652.1	22048.3	22048.3	22048.3
203	8.941	1248.74	157.122	Unknown	0.526	null	null	null	null	null	null	4	False	False		FALSE	FALSE	null	null	null	null	null	null	null	CHLOREK	50.13879:1105 51.16666:1380 53.17006:2473 53.9985:1 56.01077:1 57.04196:1 58.09162:4131 59.02499:1338 62.08198:811 65.15656:1 65.95449:4293 67.09621:1975 70.05415:0 73.03601:11965 77.03016:4009 78.64027:320 79.18372:3384 82.07945:1577 84.04981:3265 85.16998:0 90.17444:596 91.02157:3384 92.06529:1289 94.13005:4636 95.11263:0 96.09934:2911 97.1951:5640 98.15129:11437 101.07055:1252 105.1236:5006 10…	6528.84	13186.2	9916.12	10111.5	6231.51	18608.3	151787	32267.2	25023.5	18968.8	18968.8	18968.8
204	8.952	1249.36	71.0722	Unknown	0.579	null	null	null	null	null	null	4	False	False		FALSE	FALSE	null	null	null	null	null	null	null	K1	51.08802:6253 53.04121:5318 54.3859:5372 58.16415:8925 59.00179:7960 60.13841:3221 60.82218:0 62.84003:1821 63.39464:6208 67.03162:16590 70.08495:3529 71.07106:35193 77.04474:6966 79.01765:24166 81.09189:6203 82.10592:8400 84.06259:24237 89.07917:2768 91.04079:1157 93.03381:9236 95.04052:18632 96.18022:1918 101.04046:4960 104.13222:2012 106.09385:1577 107.18839:1 110.00585:6293 111.11059:4797 112…	90372.4	55400.7	49942	79350.5	45923.8	60101.5	65390.1	55761.7	64928.7	65875.2	65875.2	65875.2
205	8.96	1249.76	175.158	Unknown	0.842	null	null	null	null	null	null	4	False	False		FALSE	FALSE	null	null	null	null	null	null	null	CHLOREK	50.95755:5066 55.09816:15103 60.10483:3236 60.94348:5420 62.27228:571 63.80758:1822 64.88983:235 66.14687:1350 67.02817:4853 74.15389:5679 76.18712:1388 77.06922:7072 79.07136:3520 79.9624:1229 81.04499:7976 89.13042:2365 89.76514:771 91.07764:5786 91.99962:8545 92.54542:10928 93.05245:11105 94.15868:243 97.14435:1296 101.14076:957 101.86225:776 102.37314:467 105.12789:7461 106.15215:430 108.2597…	26809.9	5759.85	13340	8512.56	9819.9	11942.4	11537	12642.2	16197.2	8459.05	8459.05	8459.05
206	8.969	1250.24	56.0632	Unknown	0.947	null	null	null	null	null	null	4	False	False		FALSE	FALSE	null	null	null	null	null	null	null	CHLOREK	50.15964:483 52.05106:1387 54.17083:4720 56.0632:16446 57.06893:10500 58.08956:910 59.0083:3985 62.62027:1118 65.06979:2937 65.67361:1130 66.17686:1672 67.0116:2169 68.074:1244 69.06892:3941 73.06998:9308 78.47404:4077 82.09222:10509 84.1251:6341 85.93117:2780 86.97387:4276 88.99669:421 90.07968:1243 91.08707:1048 92.06303:1759 94.1008:2970 96.04709:2063 98.13658:1338 100.04367:3392 104.08667:208…	30099.3	25289.7	32386	9906.75	15845	44068.3	37598.9	51911.1	56371.9	16148.9	16148.9	16148.9
207	8.987	1251.87	73.0401	Unknown	0.947	null	null	null	null	null	null	4	False	False		FALSE	FALSE	null	null	null	null	null	null	null	L2	50.26328:2393 50.95596:11515 55.08416:1024 57.05531:573412 58.11787:82574 59.03192:144820 60.05683:38102 61.02428:87528 62.14639:2521 63.51721:397 64.20345:1910 66.26853:75883 68.08402:1448 69.07938:12465 70.06617:29767 71.12386:20225 73.02639:2350737 74.12955:276453 75.04006:594936 76.05578:64221 77.06194:32350 80.56557:127959 81.32928:18327 82.15109:1327 83.10805:3671 85.11858:12843 86.06937:32…	29030.4	302436	516836	328021	299957	3472371	2832420	4093347	3273363	1305723	1305723	1305723
208	8.995	1254.02	116.073	Serine_2TMS_minor	0.947	8.371	1262.64	C3H7NO3	Serine and derivatives	MTCFGRXMJLQNBG-UHFFFAOYSA-N	NC(CO)C(O)=O	340	False	False		FALSE	FALSE	86.5	42.5	99.6	77.8	63.7	92.8	90.3	QC1	50.25858:1907 53.22645:5481 55.03363:15204 56.12695:11117 57.07518:32086 58.03704:0 59.04437:1 60.19489:6744 61.09039:2943 62.97137:3323 68.16689:2487 72.00192:0 73.07062:117694 74.09031:21976 75.04474:0 76.15272:5447 78.04831:5801 80.28301:11195 81.11334:3177 83.14634:7689 85.9839:2813 87.07515:1 88.06374:9992 90.24855:0 91.15675:161 93.03589:2835 100.04619:5322 101.36334:0 102.16515:5115 103.08…	4725.34	37145	435553	320471	286363	3137810	2445572	3461128	2816260	1155050	1155050	1155050
209	9.001	1252.67	80.5631	L-Serine; GC-EI-TOF; MS; 2 TMS; n TMS; RT	0.789	6.937	1251.94	C3H7NO3	Serine and derivatives	MTCFGRXMJLQNBG-REOHCLBHSA-N	OC[C@H](N)C(O)=O	340	False	False		FALSE	FALSE	93.3	0	100	88.9	85.6	91.5	93.5	L3	55.04878:51654 57.03844:677514 58.0805:8175 59.0612:15882 60.04836:76047 60.99985:132123 62.03806:5300 64.0378:3693 66.57986:85796 67.26789:20504 68.16518:2695 69.08048:20410 70.08504:61403 71.10315:12050 73.04598:759 74.118:411505 75.04378:132911 76.08677:93826 77.06666:52554 78.16361:701 79.01772:4200 80.56315:337590 85.97749:22483 87.09084:15272 88.09422:33809 89.09392:76762 90.0475:26313 91.1…	45967.4	73077.1	58382.5	70902.4	56586.3	339109	283119	375163	44177.4	150344	150344	150344
210	9.005	1253.23	75.0511	Unknown	0.421	null	null	null	null	null	null	4	False	False		FALSE	FALSE	null	null	null	null	null	null	null	CHLOREK	52.20105:3010 56.08978:6374 57.02778:0 58.97837:0 60.76311:2338 61.30713:4580 62.58062:0 65.0288:4810 68.0378:10196 69.10474:17183 71.1473:14989 72.07793:1145 73.02681:10194 74.13341:5296 75.0511:27745 76.08648:1398 80.12106:4316 82.17099:4137 83.13013:446 85.1066:5480 85.94001:432 87.14321:2767 88.13963:2678 89.11822:849 90.26538:4956 93.05535:10898 96.16798:9265 102.81297:1737 103.992:2182 107.…	48825.7	93728.4	173632	119700	131712	799756	93051.7	908001	835679	340089	340089	340089
211	9.033	1254.98	110.037	Unknown	0.895	null	null	null	null	null	null	4	False	False		FALSE	FALSE	null	null	null	null	null	null	null	K2	50.34269:2114 53.0783:6282 55.08825:12976 57.06578:12156 59.90011:3684 61.04338:922 66.06097:7183 72.08095:2815 77.98012:886 79.01005:5663 81.11043:15944 82.11165:2203 83.14814:1025 84.04334:319 85.15317:28 86.97613:3823 89.09216:1844 95.05927:8202 96.32861:35 98.10268:3473 99.98796:1579 101.26803:948 102.03442:32 103.07355:6525 104.17859:987 106.22423:5020 109.1788:1771 110.05813:3379 112.24809:…	10393.7	72546.1	84175.4	65068.5	50445.9	134418	135022	127225	107308	104248	104248	104248
212	9.055	1255.65	600.625	Unknown	0.842	null	null	null	null	null	null	4	False	False		FALSE	FALSE	null	null	null	null	null	null	null	K2	50.23592:715 51.9984:2340 53.8339:7916 55.05826:1688 56.06854:294 61.01821:979 62.94857:2747 63.99146:1 67.02336:4387 69.05936:4612 74.1708:4520 78.13216:474 80.2137:5419 82.09615:8197 91.09492:5041 94.17652:2066 98.10946:2193 99.1027:753 102.17597:1936 105.01096:6508 106.19799:610 106.86334:1620 107.71406:3330 110.037:8753 111.18516:3621 112.20039:1239 116.06733:2501 119.12289:2803 120.13546:519…	116.037	4.53e-06	93.9809	0.013964	621.892	0	0.0305965	0.0515418	3.91e-09	0.013631	0.013631	0
213	9.061	1257.04	83.1428	Unknown	0.632	null	null	null	null	null	null	4	False	False		FALSE	FALSE	null	null	null	null	null	null	null	K1	50.19258:2438 50.98706:2386 52.02873:3023 56.09134:4587 60.08279:306 62.03808:1151 64.3041:630 68.24079:3583 79.09162:11486 83.14275:15369 91.97278:900 93.04651:2323 94.04097:521 96.24526:6161 97.06604:8423 98.08821:5492 102.13103:2937 105.05764:8793 105.97358:3339 107.10616:707 110.04324:133 111.1163:3511 112.14738:90 113.46294:1300 118.98986:3343 125.21433:192 126.88567:488 127.87054:4105 128.4…	21865.8	31496.9	28528.6	20253	20515.8	13957.1	25608.4	22956.6	16334.7	27210.9	17162.7	37908.4
214	9.073	1257.59	57.0428	Unknown	0.789	null	null	null	null	null	null	4	False	False		FALSE	FALSE	null	null	null	null	null	null	null	CHLOREK	54.1074:6413 55.10794:5042 57.04284:17971 58.10055:1008 60.01701:441 61.06053:5318 62.91794:507 63.41909:1181 64.58617:3152 65.19546:1725 67.00834:3056 73.91594:394 77.01289:5814 79.02743:821 85.11446:10975 86.04375:688 87.29323:2489 88.14741:470 90.14866:541 91.07593:376 94.04054:2873 95.11084:5015 97.14297:12282 98.11481:3281 100.94788:3269 102.00652:1938 105.19593:4010 105.92844:980 107.08145:…	39827.6	33691.2	32712.7	17191.9	9564	25893.6	42471.9	51182.4	38846.7	25545.5	25545.5	25545.5
215	9.077	1257.79	74.2889	Unknown	0.211	null	null	null	null	null	null	4	False	False		FALSE	FALSE	null	null	null	null	null	null	null	CHLOREK	50.19365:610 55.08067:10055 56.08268:2028 58.12696:1168 59.02443:1620 61.04819:1131 62.20145:1264 65.02163:1879 74.28888:13362 75.06627:4914 77.06517:6016 78.10918:2900 81.03662:1159 82.16586:3315 83.19181:1481 85.10721:449 89.28727:18 89.92884:167 91.08765:2161 92.06908:765 94.50024:8197 95.18668:2731 96.19764:4831 99.13342:742 99.84585:536 100.80673:603 101.35587:797 106.1946:2607 107.20029:225…	46427.6	10771.5	37405.3	812.29	20160.2	33912.7	58777.1	42395	27229.6	15060.7	15060.7	15060.7
216	9.09	1258.91	74.9912	Unknown	0.421	null	null	null	null	null	null	4	False	False		FALSE	FALSE	null	null	null	null	null	null	null	CHLOREK	50.9936:1149 51.9511:1901 53.12456:164 55.13024:270 56.18322:3983 57.10022:15340 58.05071:720 60.0374:304 61.04634:2880 61.957:568 63.05092:535 63.84342:3045 64.47227:3398 65.02974:225 66.06425:3817 68.08556:2535 69.07479:4401 70.18134:10314 71.03742:5460 72.0901:423 73.13448:3983 74.9912:18257 76.09453:6905 77.05645:1344 80.16965:925 82.11015:4193 83.05626:5518 84.00143:1499 86.05835:2254 88.229…	34052.2	53331.4	52324.4	110394	67026.4	67490.9	45173.1	105629	73849.7	58898.3	58898.3	58898.3
217	9.09	1258.92	259.11	Unknown	0.895	null	null	null	null	null	null	4	False	False		FALSE	FALSE	null	null	null	null	null	null	null	K1	50.23386:1887 57.15276:15924 63.93357:2459 65.07204:459 67.05206:3434 72.10138:492 82.12553:13107 86.13084:1 93.71584:810 94.25103:4151 95.15498:886 96.11168:10547 99.95415:1 119.9949:5288 123.09639:8660 123.85284:1824 125.49576:1296 128.06096:933 129.08136:1001 129.90364:637 143.65952:7663 144.22011:7445 146.37993:282 147.13176:22844 155.20172:194 164.84775:6693 170.32606:2200 171.22138:2960 171…	779.122	9534.35	10061.6	13339.9	7627.84	13872.9	13719.5	17807.9	15677.7	7812.19	8546.85	16257.3
218	9.106	1259.85	374.221	Unknown	0.684	null	null	null	null	null	null	4	False	False		FALSE	FALSE	null	null	null	null	null	null	null	CHLOREK	50.17375:4002 51.11543:1812 53.05496:1522 54.02377:1490 57.02118:3734 59.96816:85 61.00692:4942 62.95833:132 68.14878:1274 69.09654:5873 75.0165:12876 78.11423:879 79.08545:1444 80.17957:2068 81.16536:2373 82.13252:1955 85.87245:642 93.08386:6534 96.1257:5491 98.03608:1738 99.39796:68 100.23656:1829 103.04694:2686 109.16367:3031 110.16064:3798 111.13396:4367 113.11194:1502 113.97658:1620 117.1340…	2032.64	182.441	0.052675	0.0798274	2495.32	445.014	0	653.277	415.749	92.4076	92.4076	92.4076
219	9.11	1260.19	389.207	Unknown	0.474	null	null	null	null	null	null	4	False	False		FALSE	FALSE	null	null	null	null	null	null	null	CHLOREK	54.11346:2675 55.09016:4711 56.0659:2665 58.03471:685 60.13467:6137 61.02743:2044 61.97198:70 69.05277:8479 71.08562:7107 74.28967:1860 76.08012:3209 77.01422:906 79.08643:2743 80.17014:2744 83.15762:5510 84.05405:4421 85.10987:3010 86.04276:2168 89.83886:1002 95.07832:6591 97.10979:12316 98.11132:10186 100.04066:3714 101.03965:1169 105.16638:3732 106.62988:3820 108.184:3983 109.12141:2516 111.09…	1584.64	107.859	523.497	133.934	1690.21	0.0188717	229.271	3602.18	66.0891	191.144	191.144	191.144
220	9.12	1260.94	174.14	2-Aminoethanol	0.947	8.449	1275.25	C2H7NO	1,2-aminoalcohols	HZAXFHJVJLSVMW-UHFFFAOYSA-N	NCCO	340	False	False		FALSE	FALSE	93.9	40.3	98.8	90.6	97.2	91.1	69.6	QC1	54.04717:2803 59.04673:36929 64.45788:5566 68.12474:3132 70.12302:3021 82.11477:3813 86.09332:125572 87.16035:15437 88.16281:5960 100.08535:143307 101.02353:11820 102.05521:6622 111.11226:1490 114.06094:11608 120.0361:1610 125.11448:6057 128.05612:3856 130.17105:14362 132.1337:9986 139.10092:2751 145.09616:2606 147.08702:65717 149.09093:10535 157.62448:802 158.34828:3042 172.01512:6654 172.84544:…	2405.09	806698	977976	692872	673374	524483	405160	452640	543639	616764	616764	616764
221	9.124	1261.92	118.041	Unknown	0.263	null	null	null	null	null	null	4	False	False		FALSE	FALSE	null	null	null	null	null	null	null	K1	50.19976:3720 64.12097:1284 82.05988:6911 86.04373:5225 87.02098:15362 88.08739:3937 95.03407:2631 96.12672:1470 100.00645:10641 109.14873:5434 118.04119:4436 128.03906:1348 130.16687:3069 142.056:1141 173.22891:912 186.24179:802 218.37956:607 232.19164:1037 233.319:1 235.68391:1061 238.42497:2100 244.84407:588 246.12392:2034 249.2352:430 250.13962:25 261.03165:569 263.31961:1512 263.84009:1174 2…	6150.48	15268.1	15943.9	789954	164421	12525.7	250006	370606	325208	324543	324543	324543
222	9.139	1262.17	73.0365	Unknown	0.632	null	null	null	null	null	null	4	False	False		FALSE	FALSE	null	null	null	null	null	null	null	K2	50.19982:2258 51.01382:6012 52.10642:9315 53.10027:2551 54.10441:890 56.03844:16943 57.05767:9168 59.04019:118325 60.04261:1339 61.05577:8664 62.1045:5771 63.96159:2365 64.97428:2764 66.11084:952 68.03723:4886 70.06333:22075 71.08686:27931 71.96417:82254 73.03645:1297752 74.13245:113251 75.05778:42863 76.09383:5124 77.03749:45076 77.97762:1168 79.04596:2143 80.09956:567 82.08665:8364 83.0601:947 …	10565.8	102000000	66800000	269629	41300000	82100000	82100000	22231.2	83100000	257913	257913	257913
223	9.149	1262.56	282.513	Unknown	0.105	null	null	null	null	null	null	4	False	False		FALSE	FALSE	null	null	null	null	null	null	null	S2	52.07402:3356 54.12116:1102 63.96864:622 81.0343:2887 96.13715:875 107.99227:205 111.05572:4572 125.14259:249 128.10808:364 140.44368:1559 141.05032:319 154.73334:534 157.28412:850 160.3753:65 169.82524:1715 170.78774:1874 173.24246:691 174.13599:2776 199.89626:954 200.80177:1035 230.9361:2670 245.33774:117 245.91342:106 247.16394:492 248.71396:858 249.36548:1387 265.26205:145 272.57919:442 275.2…	11571.6	33329.2	12080	16879	18099.7	16874.1	8827.97	11559.9	15396.7	32779.3	32779.3	32779.3
224	9.17	1263.8	73.0216	phosphate	0.842	5.805	1265.92	H3O4P	Non-metal phosphates	NBIIXXVUZAFLBC-UHFFFAOYSA-N	OP(O)(O)=O	340	False	False		FALSE	FALSE	85.5	0	100	75.8	77.1	64.9	93.7	K3	52.01866:18383 53.00853:6374 55.01891:57560 57.01366:75650 58.06461:58396 59.03363:371326 60.05481:63590 61.0211:95832 62.03841:8607 62.99011:3525 63.98684:2030 66.05936:50880 67.02146:5301 69.04443:19286 70.0447:43907 71.06416:112964 73.02163:8570026 74.12037:1179007 75.06381:822937 76.09492:12902 77.01272:99314 78.05019:22118 79.04309:39450 81.05808:13225 83.0613:8736 84.20064:2494 85.06667:412…	739763	332000000	66500000	183000000	39100000	77100000	109000000	311000000	88400000	78700000	78700000	78700000
225	9.171	1264.54	299.066	Pyrophosphoric acid; GC-EI-TOF; MS; n TMS; RT	1	7.046	1262.81	H4O7P2	Non-metal pyrophosphates	XPPKVPWEQAFLFU-UHFFFAOYSA-N	OP(O)(=O)OP(O)(O)=O	340	False	False		FALSE	FALSE	95.5	0	100	92.5	86.5	97.6	100	S4	53.02482:7927 54.2299:18059 55.0332:111555 56.06604:40469 56.599:192163 57.10236:271962 58.06418:218246 59.03885:1427263 60.11961:97293 60.99321:465168 62.0983:30556 63.04686:57798 63.98275:306 64.97211:11375 66.08899:53416 67.11029:3921 68.10872:2242 69.09383:26410 70.08572:194453 71.06358:295541 73.02592:30569576 74.09586:2604821 75.06238:1956308 76.09252:103110 77.01518:504791 78.08798:38476 7…	717044	52800000	72200000	234000000	41900000	89900000	64200000	100000000	84900000	83000000	83000000	83000000
226	9.173	1265.12	299.072	ethanolamine	0.421	5.745	1259.78	C2H7NO	1,2-aminoalcohols	HZAXFHJVJLSVMW-UHFFFAOYSA-N	NCCO	340	False	False		FALSE	FALSE	88.3	0	99.8	80.7	83.8	88.7	55.6	L4	50.19362:1613 51.11571:4649 52.06799:3477 62.05542:1609 66.07469:4380 68.1573:3890 82.56127:4444 84.11379:58707 85.93052:19657 93.0835:24624 93.92344:4254 96.08014:3147 97.13974:14637 98.09553:19357 99.10109:1086 105.00315:26924 108.05838:21765 108.99426:11013 111.13908:5378 112.20705:8197 122.95837:24272 124.03475:1358 126.81336:1436 127.45258:4331 136.04877:64076 136.97321:172299 138.01759:6459…	697747	52800000	72200000	234000000	41900000	90000000	64200000	100000000	85000000	83000000	83000000	83000000
227	9.215	1267.43	147.084	Glycerol; GC-EI-TOF; MS; 3 TMS; BP	1	5.071	1264.7	C3H8O3	Sugar alcohols	PEDCQBHIVMGVHV-UHFFFAOYSA-N	OCC(O)CO	340	False	False		FALSE	FALSE	99	0	99.9	98.4	97.5	99	100	QC3	50.39132:3108 51.05993:647 52.06824:5910 52.95362:2573 54.04324:532 55.03239:39914 56.05555:24743 57.07023:16084 58.13912:56493 59.08277:218865 60.10505:25723 61.02917:54767 61.97604:1093 63.05677:4041 64.01008:835 64.9666:3815 65.97908:11941 66.62389:6939 67.18131:2611 68.1593:3221 69.02891:3911 70.07827:14398 71.08418:20397 71.97578:28485 73.04851:3718285 74.11269:276860 75.0491:282781 76.12463…	76056.3	2131823	2653276	2585688	1783253	2972327	2586887	7357529	3007750	2725131	2725131	2725131
228	9.22	1268.2	147.085	Glycerol	0.842	8.484	1280.81	C3H8O3	Sugar alcohols	PEDCQBHIVMGVHV-UHFFFAOYSA-N	OCC(O)CO	340	False	False		FALSE	FALSE	95.1	33.6	99	92.5	96.5	92	81.6	QC1	50.15208:54 53.06913:6561 54.07729:5787 55.0533:20554 56.1053:21269 58.04974:23176 59.01099:102065 60.05726:18300 64.15827:861 65.08508:1017 66.17699:1739 68.09917:9182 71.84262:30430 75.07069:114728 76.08875:15679 80.05986:16547 82.14984:7718 83.60945:20721 84.14236:1554 85.04544:14966 86.16054:5059 88.03232:2236 89.05183:61651 90.11445:7554 93.05851:10487 94.08945:2976 96.08544:3935 98.0538:277…	58606.9	2125331	2667513	2582765	1771566	2959198	2584874	2902651	3026705	2738117	2738117	2738117
229	9.221	1268.43	57.0831	Unknown	0.368	null	null	null	null	null	null	4	False	False		FALSE	FALSE	null	null	null	null	null	null	null	CHLOREK	50.15371:662 53.0239:314 54.07428:7551 55.06212:40276 56.14961:3617 57.08306:198313 58.09054:4776 59.0754:8445 66.02384:629 67.00014:12269 69.12744:29664 70.08266:20774 71.12727:203696 72.08465:9976 76.0352:5266 80.43107:866 82.23441:8077 84.16928:32642 85.15553:117365 86.1755:9171 87.07054:447 88.10546:885 89.05693:450 90.01698:2919 92.11778:226 93.03554:7616 94.05534:672 95.10072:7386 96.16788:…	226764	28026.7	62781	70488.2	416119	826704	616593	98698.4	757536	788609	788609	788609
230	9.241	1269.27	67.0527	Unknown	0.684	null	null	null	null	null	null	4	False	False		FALSE	FALSE	null	null	null	null	null	null	null	K1	50.12385:725 54.33228:6908 67.05267:16539 68.48948:5768 78.03302:6309 81.04845:2225 84.03966:4321 85.97058:2340 96.07869:10003 97.09839:9772 98.09137:7082 106.19574:1666 109.94041:590 111.14213:5977 123.24289:6272 140.12712:2241 144.19731:750 152.11942:4314 154.18269:2376 154.99434:871 156.81871:1968 157.45502:3337 158.31599:1455 181.8011:2699 199.12453:194 200.29431:102 213.83623:401 215.061:217…	26276	29835.5	17349.8	23391.4	21185.7	31152.8	29172.6	27396.7	28696.2	19785.8	19785.8	19785.8
231	9.254	1269.72	563.543	Unknown	0.316	null	null	null	null	null	null	4	False	False		FALSE	FALSE	null	null	null	null	null	null	null	K2	50.40424:1429 54.21869:1875 61.84381:747 64.02286:95 64.94188:2973 65.65582:1669 67.08741:6928 69.13944:4423 78.03388:1733 79.04536:59 80.26674:3432 81.13332:3790 82.97365:338 85.87612:1721 94.03072:714 96.18407:166 97.15469:2671 98.70548:2342 99.21645:4221 108.07772:4454 110.06548:1157 124.02695:1538 124.94539:435 132.29062:862 140.06204:105 142.99918:284 146.24432:1757 153.02875:3132 154.55659:…	167.621	0	0	95.5549	90.3295	100.468	1e-06	135.954	67.8331	0	0	0.009538
232	9.261	1270.5	535.374	Unknown	0.684	null	null	null	null	null	null	4	False	False		FALSE	FALSE	null	null	null	null	null	null	null	K4	50.32562:1061 62.02023:210 62.93138:3578 64.75639:1699 68.03353:842 80.07375:1462 81.10057:360 83.145:3376 95.1459:5062 96.08424:4822 106.26014:2107 108.05104:1898 111.17823:2934 124.35168:1317 136.02397:4918 140.1342:1342 152.12608:4332 154.69:3064 156.08127:655 157.27762:840 160.34505:1 162.2794:1442 163.85146:1439 169.26317:1153 170.02858:185 171.02765:1676 172.37598:1366 173.1013:979 186.1826…	77.9489	567.265	1102.15	109.461	1375.24	0.011128	1e-06	0	71.3566	0	0	619.375
233	9.266	1271.19	69.0773	Unknown	0.526	null	null	null	null	null	null	4	False	False		FALSE	FALSE	null	null	null	null	null	null	null	CHLOREK	51.1813:999 53.04877:0 54.1061:8257 55.03697:1 56.08683:4112 57.07715:1 57.93674:7271 60.07464:777 60.99489:2163 63.56244:0 64.12687:982 65.10266:2905 68.06565:1 69.07735:17977 70.05231:0 71.08536:1 72.12224:1267 74.14154:2841 75.06403:3966 76.07918:3987 78.16435:798 79.02292:0 81.11861:7714 83.12357:6539 84.0375:1887 85.08758:0 85.99272:0 87.18699:289 88.16311:1554 88.99933:4080 90.22398:527 94.…	37498.2	44086.1	17571.4	8123.56	16837	21247.5	24679.5	24685	13017.6	17118.7	17118.7	17118.7
234	9.278	1271.68	225.092	Unknown	0.684	null	null	null	null	null	null	4	False	False		FALSE	FALSE	null	null	null	null	null	null	null	CHLOREK	50.2633:1254 54.004:2280 56.07143:439 60.12308:2002 60.99074:6894 61.53937:219 62.23314:176 64.98852:1869 68.22746:0 72.11177:468 75.03526:19344 78.88946:1779 79.70634:8205 87.14535:431 88.10156:463 90.10908:1117 91.06403:1266 92.19802:2480 93.10191:7205 93.9325:2016 96.07319:4668 99.98428:503 101.10204:1977 101.92395:1362 102.82851:745 107.01978:2507 108.06159:1908 110.05652:98 111.08943:3429 11…	18172.7	12960.4	43171.8	36097.9	17805	39832.6	28000.5	40286.3	26732	33772	33772	33772
235	9.302	1272.69	552.003	Unknown	0.368	null	null	null	null	null	null	4	False	False		FALSE	FALSE	null	null	null	null	null	null	null	CHLOREK	51.03156:2209 53.01376:2136 59.88191:666 60.70459:3205 61.29111:63 64.56424:2911 65.12467:5463 68.19678:507 78.1763:474 79.03534:224 86.89097:3059 87.54205:2061 93.03342:4611 95.08759:7762 96.00879:695 97.11697:224 100.59712:194 105.77671:2346 107.84387:4093 112.36027:1831 116.10567:2217 122.17259:1835 123.10216:1150 127.24493:1740 129.04663:5868 138.14816:1707 140.17111:483 141.23084:289 143.891…	1744.04	44.0001	449.585	0.0160436	0	0	0.00533987	0	516.765	73.017	73.017	73.017
236	9.31	1273.95	71.0915	DECANE; EI-B; MS	0.947	-1	1265.49	C10H22	Alkanes	DIOQZVSQGTUSAI-UHFFFAOYSA-N	CCCCCCCCCC	340	False	False		FALSE	FALSE	82.7	null	99.6	71.4	82.8	59.8	60.7	CHLOREK	51.03136:5204 52.10768:8398 53.0236:28848 53.97131:12373 55.0671:272815 56.1072:198318 57.09555:1438897 58.13951:54510 60.00054:1881 62.92962:141 64.97855:9619 65.92278:1438 67.05614:23834 68.08828:60322 69.05743:204939 70.12459:283310 71.09152:1444820 72.17434:67697 79.02356:13353 80.08491:61 81.08249:10152 82.12972:23750 83.16073:108811 84.13801:211647 85.13743:902786 86.14232:55877 87.28188:55…	1473731	41140.4	69516.8	69003.2	65179.5	70046.9	62750	50981.6	62481.7	62508.6	62508.6	62508.6
237	9.316	1273.96	69.0614	Unknown	0.895	null	null	null	null	null	null	4	False	False		FALSE	FALSE	null	null	null	null	null	null	null	CHLOREK	50.32127:1654 51.00188:1998 52.07563:172 53.10337:3654 58.17285:6116 59.01945:6743 62.00781:468 63.06236:1209 64.32194:261 65.08094:4877 66.29327:325 67.05241:2156 69.08283:10973 71.10341:18308 72.12607:3175 74.07745:1872 75.03104:11831 77.05222:1338 78.02254:1597 79.04521:30 82.1186:3404 85.10883:26499 86.0987:17874 90.03072:909 93.02275:10637 95.1125:3419 96.25466:7099 97.09746:9022 104.02189:1…	238460	26398.9	32347.1	35260.9	35079.1	34991.9	38043.5	30360.4	38302.6	26741.1	26741.1	26741.1
238	9.336	1276.02	110.081	Unknown	0.842	null	null	null	null	null	null	4	False	False		FALSE	FALSE	null	null	null	null	null	null	null	K1	51.00207:5519 52.0401:3742 53.96337:2332 55.06211:22466 57.08164:1 58.10164:6274 60.0325:974 61.01205:2518 62.22049:90 63.9996:2163 67.0369:5612 68.01516:1005 72.10808:8133 74.16279:1376 76.01376:7816 78.11511:6011 79.09177:9980 83.08032:2436 84.66807:0 85.24453:0 86.0221:356 87.19753:1468 89.04607:0 90.32861:1883 95.9444:8 96.89703:7525 99.1385:1 99.96027:1269 101.10749:2667 101.89081:1586 103.0…	12548	35214.8	30286.5	33968.1	25902.4	41483.1	25204.2	30272.9	38572.4	31775.8	31775.8	31775.8
239	9.337	1275.35	95.0875	Unknown	0.947	null	null	null	null	null	null	4	False	False		FALSE	FALSE	null	null	null	null	null	null	null	CHLOREK	51.20146:1980 56.06778:5882 57.04292:6356 58.12279:6245 59.09324:2012 59.96823:5749 64.27746:14 66.03534:1348 69.06159:2197 72.22061:2603 78.0584:1761 80.10401:674 81.05814:7917 82.14915:338 83.10441:6619 84.10056:6460 86.14391:3598 88.25869:154 88.96235:1567 93.0831:3438 95.08748:11561 103.04222:636 105.00366:754 108.10323:167 109.22343:3604 111.08603:375 114.29311:2490 116.12295:454 117.16507:1…	23964.3	25481.2	10379.4	13733.5	22297.1	14113.2	11424.6	25930.1	19358.4	20708.4	20708.4	20708.4
240	9.356	1277.11	74.1829	Unknown	1	null	null	null	null	null	null	4	False	False		FALSE	FALSE	null	null	null	null	null	null	null	CHLOREK	52.04464:1278 54.22008:3750 58.08435:7917 60.00086:628 61.06042:3425 62.71958:491 68.09218:738 74.18285:11776 75.03898:1908 78.25817:2342 79.1605:1119 86.00119:2283 92.15624:2502 95.06602:9693 97.01616:2736 98.11097:3846 101.0383:2210 104.14619:2695 106.13891:1082 107.13923:1374 109.14988:2897 110.15205:3248 115.19604:778 117.02985:1810 118.2878:2519 121.60774:239 123.13556:310 128.142:1314 129.2…	20504.1	16496.8	19088.2	31087.3	13053.9	44007.9	33873.8	13852.7	20542.8	28365.7	28365.7	28365.7
241	9.361	1278.43	155.009	Unknown	1	null	null	null	null	null	null	4	False	False		FALSE	FALSE	null	null	null	null	null	null	null	CHLOREK	50.68621:2570 52.11327:642 53.05811:2544 59.05172:2648 59.95426:545 62.86028:276 64.16963:2616 75.0294:15491 78.10092:2037 80.07037:3015 81.07099:130 88.06261:393 89.86586:103 95.03972:4889 101.91167:1762 102.94315:4558 105.10966:2905 106.11846:1682 106.98842:4533 108.63416:565 111.08701:2804 115.02399:6071 116.01873:3143 119.02918:5413 120.84806:7103 122.27559:5537 124.14362:3307 126.21327:3509 …	11742	73487	93366	65470.8	66831.4	141740	129694	158951	131672	114309	114309	114309
242	9.382	1278.78	299.073	Unknown	0.789	null	null	null	null	null	null	4	False	False		FALSE	FALSE	null	null	null	null	null	null	null	CHLOREK	52.08564:2980 54.58554:3592 64.11752:708 65.03588:1 66.05419:3005 67.0911:1 73.03687:1566 74.12704:2739 75.05188:9910 76.06058:846 77.05966:1 78.07824:814 81.13831:4282 87.24227:2261 93.08198:1591 94.12624:582 95.12547:3051 96.14564:7543 97.11871:16407 100.07397:2066 101.0482:2140 102.05829:114 104.07668:6480 106.16836:230 107.06728:1148 115.04588:4326 117.94916:354 123.22676:5705 129.041:0 135.0…	46347	42656.8	43485.8	50019.8	30740	73173.1	7188.52	84155.2	51880.8	45582.5	45582.5	45582.5
243	9.402	1280.3	301.036	Unknown	0.579	null	null	null	null	null	null	4	False	False		FALSE	FALSE	null	null	null	null	null	null	null	CHLOREK	59.01787:6240 73.06496:1 74.01765:3085 75.03465:12610 79.07396:6258 85.97387:2642 94.211:1332 96.09889:5618 100.13709:4189 100.8995:389 102.17191:1646 107.06606:6727 109.38924:2167 111.14019:2026 112.13054:2760 114.02223:1052 115.09842:1463 120.01812:1457 121.09407:18097 123.13818:332 125.06731:2778 130.45441:2242 131.79407:1 133.06845:8973 134.28331:2458 135.13673:4321 137.07294:5565 137.8461:63…	10827.9	19997.5	25679.5	9807.52	17791.6	13890.6	13459.7	21067.7	18983.5	18984.3	18984.3	18984.3
244	9.406	1280.48	300.114	Unknown	0.737	null	null	null	null	null	null	4	False	False		FALSE	FALSE	null	null	null	null	null	null	null	K1	51.09802:1189 51.88593:1 56.13764:9721 57.05716:2215 58.13807:0 59.1269:4225 66.04813:2166 70.13815:2123 78.03817:9460 79.05352:1230 80.07164:4010 81.64611:0 82.28147:1837 83.11552:9625 85.12307:3843 86.05558:804 88.99885:1 94.00878:3047 95.00473:4884 102.0424:1367 103.04648:2961 105.0728:4489 105.7949:0 106.54262:26 107.10529:1066 108.0066:1 111.08663:4474 113.12622:1179 113.716:366 115.02144:52…	14145.4	39447.2	28883.3	30096.9	19080.7	21474.3	34468	42477.6	26320.5	28028	28028	28028
245	9.407	1280.76	71.0562	Unknown	0.842	null	null	null	null	null	null	4	False	False		FALSE	FALSE	null	null	null	null	null	null	null	CHLOREK	53.17453:4972 56.08562:6598 57.03865:0 58.47909:4278 62.17616:1 62.91267:1 64.04928:1 64.97684:1 66.05291:7275 67.05482:4109 68.00694:1 70.15402:1 71.05623:84047 72.19785:0 73.07913:8034 74.05:1092 75.03436:1222 76.08821:541 77.07161:3788 81.087:7457 84.07175:4869 85.10028:1 85.98768:1 87.19417:4339 88.08938:1310 90.19723:608 91.14592:1 92.16107:1118 93.015:926 95.08252:1 99.25595:1 100.01732:254…	371183	21239.6	17299.6	19415.5	13402.7	11708.2	9081.16	10689.4	12098.2	18617.4	18617.4	18617.4
246	9.43	1282	57.0788	Unknown	0.842	null	null	null	null	null	null	4	False	False		FALSE	FALSE	null	null	null	null	null	null	null	CHLOREK	50.1451:1850 51.08373:8627 52.19262:1961 54.12392:8859 56.13511:8686 57.07881:29731 59.98579:1034 62.12186:1292 63.98946:3613 64.94677:3486 66.19303:3007 67.02924:335 69.1203:6681 72.20751:6576 73.93544:20260 75.03825:9147 78.00068:239 80.36826:12133 82.06042:405 83.12267:22538 84.09659:3866 87.15427:391 94.25174:1668 95.16893:10053 97.15281:6425 99.09231:855 101.42805:1905 104.93896:11354 106.18…	331193	22440.6	17787.4	25963	23444.9	29158.9	31179.8	7005.61	29973	19911.8	19911.8	19911.8
247	9.436	1282.84	70.0744	Unknown	0.684	null	null	null	null	null	null	4	False	False		FALSE	FALSE	null	null	null	null	null	null	null	CHLOREK	51.07254:1780 51.97787:934 53.03873:5095 55.02396:55429 56.15944:33296 57.09026:280400 58.08837:16150 59.0279:2921 60.13312:4704 60.96654:2737 62.31752:2388 63.15537:8832 65.09829:6094 66.18915:3195 67.01839:11693 68.18965:17340 69.08835:45723 70.07439:58871 71.05128:339531 72.14531:26241 73.06561:8232 77.04665:16588 79.14232:3458 81.11893:14028 83.0973:6007 84.13644:51856 85.12032:207982 86.0649…	67356.6	12578.4	12775.3	13336.4	13651.6	27049.2	12231	21079.4	18491.5	17508.1	17508.1	17508.1
248	9.451	1283.73	301.093	Unknown	0.842	null	null	null	null	null	null	4	False	False		FALSE	FALSE	null	null	null	null	null	null	null	CHLOREK	50.14327:2063 59.09242:2130 61.62444:2150 62.92476:148 64.15569:3021 81.06966:565 82.20087:1426 87.05633:473 89.10119:6513 90.21003:4235 91.08934:18277 92.10184:4988 93.11864:7350 94.18025:3007 95.11002:7397 95.96767:2955 97.20092:1305 102.06989:3553 103.94833:3534 107.26379:3095 109.02998:214 110.33538:1485 115.6773:3308 116.45576:2652 118.17104:3028 119.08882:12054 120.07715:1883 121.09919:7725…	11141.9	10318.4	48501.9	6042.58	36936.8	17866.2	12221	7247.13	17048.2	11869.9	11869.9	11869.9
249	9.456	1284.15	119.095	Unknown	0.895	null	null	null	null	null	null	4	False	False		FALSE	FALSE	null	null	null	null	null	null	null	CHLOREK	51.11328:7624 51.89904:224 54.0832:5043 55.9609:3696 61.92556:2636 62.98849:3847 63.91378:2138 65.03372:4750 72.17409:765 76.06452:5383 77.99897:3380 80.10709:2485 82.12676:0 83.05745:13805 87.16305:804 89.02861:710 90.05187:440 91.09546:29904 92.06036:3253 93.05232:3119 94.00652:761 95.05254:9796 96.13831:10450 97.06747:11592 101.75195:3389 105.02855:1 106.08197:1 107.10298:3964 107.93037:0 109.…	64656.6	10643.4	12905	10103.6	12377.3	13526.6	8370.91	11649.5	16002	10060.5	10060.5	10060.5
250	9.474	1285.46	241.936	Unknown	0.474	null	null	null	null	null	null	4	False	False		FALSE	FALSE	null	null	null	null	null	null	null	K1	53.0937:3308 59.05129:5854 63.06937:3392 65.10061:4312 68.10229:4310 70.11932:629 77.0231:3021 79.96519:3976 81.13102:1120 85.93766:2328 87.83225:1157 89.12507:2280 90.01717:1922 91.08586:3421 96.97994:4487 98.13087:2762 99.01414:220 104.02982:141 107.02003:2175 108.99772:1468 109.86314:50 113.11391:2788 114.91855:3202 116.01447:4311 119.24391:1754 120.05389:1102 121.07308:1388 122.71202:2610 123…	918.313	5215.07	738.978	723.056	1180.94	3647.76	1706.16	3808.79	1119.65	2397.3	2397.3	2397.3
251	9.48	1285.17	105.904	Unknown	0.053	null	null	null	null	null	null	4	False	False		FALSE	FALSE	null	null	null	null	null	null	null	L1	50.20662:1763 51.02729:1 52.04049:1 53.05625:1689 63.22549:404 65.1663:0 67.07995:4057 71.89282:1 77.09718:1 78.04792:0 84.07266:4195 85.06808:4271 88.51761:1587 90.02369:2329 91.04071:3976 92.93733:1 94.074:2361 96.01756:3925 98.13623:2871 99.06394:1 104.98388:3356 105.90379:216235 106.85888:1796 109.11145:1972 111.0678:0 113.07145:1 119.15561:5708 120.19859:395 121.02655:1979 122.12002:5586 122…	6303.08	8388.94	6526.46	6309.1	10126	2276.17	7793.26	10537.7	9593.99	7047.83	7047.83	7047.83
252	9.502	1287.17	158.135	Unknown	0.368	null	null	null	null	null	null	4	False	False		FALSE	FALSE	null	null	null	null	null	null	null	CHLOREK	50.19816:4266 51.00409:6071 52.16065:2577 53.65104:32 58.16884:1172 61.02903:2945 63.10649:4415 64.16342:293 65.01547:10082 66.11797:826 72.11053:3218 75.05077:10310 78.19245:22 80.15648:822 81.12884:4328 82.10339:2005 86.99616:3695 88.16295:3299 88.90808:1107 93.10073:8981 94.08476:1579 98.06838:4366 99.10714:1997 102.98082:3514 105.11531:329 107.1266:2801 108.09386:3112 111.07926:2989 114.34998…	5818.91	23709.3	11071.9	10153.4	16555.7	89592.4	125516	157743	134540	39067.6	39067.6	39067.6
253	9.503	1287	71.0966	Unknown	0.684	null	null	null	null	null	null	4	False	False		FALSE	FALSE	null	null	null	null	null	null	null	CHLOREK	50.17327:4166 55.05647:19246 56.06942:9348 58.0907:2870 60.04952:5729 62.07929:5077 66.08344:1992 68.21857:10109 71.09665:33660 72.16864:9813 73.04542:1 74.03137:1260 76.98457:10198 78.17238:2622 79.11459:3149 80.06828:2448 81.08939:6601 83.12149:18969 85.16825:2713 86.28206:11531 87.07689:1606 87.70439:0 91.12489:14688 95.13502:8934 96.27946:2949 98.14574:18714 100.16344:3105 101.09495:2001 102.…	413476	20491.2	16593.7	14724.1	10904.2	28007.4	32221.3	27874.7	18491.8	20378.3	20378.3	20378.3
254	9.511	1287.9	73.0489	Threonine_2TMS_minor	0.947	8.599	1299.31	C4H9NO3	L-alpha-amino acids	AYFVYJQAPQTCCC-UHFFFAOYSA-N	CC(O)C(N)C(O)=O	340	False	False		FALSE	FALSE	88.9	18.7	99.2	82	65.2	98.1	100	L3	50.99901:1 52.00177:17616 53.09997:8243 54.12582:5611 55.06072:33445 56.06741:150413 57.03666:555093 58.0978:3831 59.06222:53675 60.0597:20919 61.02052:49335 62.0585:379 65.09275:6672 66.28626:32522 66.95695:22871 68.09537:8199 69.03027:4374 70.10603:16554 71.09928:1944 73.04766:2009209 74.09224:169884 75.03307:399083 76.05512:50014 77.04401:28829 78.13143:0 79.06298:0 79.94828:22146 80.61871:900…	36352.8	241658	248172	251845	167245	1961334	1786057	2641925	2051237	841887	841887	841887
255	9.514	1287.97	57.0953	Unknown	0.053	null	null	null	null	null	null	4	False	False		FALSE	FALSE	null	null	null	null	null	null	null	CHLOREK	51.21477:0 52.05295:904 53.11435:14727 54.21037:765 55.07572:86063 56.10259:40096 57.0953:377269 58.07643:13515 58.95353:2574 59.99731:11864 61.00356:5337 64.94132:1 65.76985:2132 66.32663:1 67.03898:12798 68.05738:7231 69.08218:59302 70.14703:71103 71.10646:377526 72.14378:23591 75.0353:17276 77.03564:7229 82.06676:904 83.1063:12112 84.09296:50363 85.10786:239552 86.14532:13757 88.09428:5070 89.…	404914	43333.4	63682.2	69870.4	44355.2	504599	444583	743370	529764	212169	212169	212169
256	9.515	1287.62	75.0223	Unknown	0.316	null	null	null	null	null	null	4	False	False		FALSE	FALSE	null	null	null	null	null	null	null	K2	50.29799:1464 51.92736:284 53.00363:3028 57.04359:6349 62.92775:2691 65.07508:1315 67.00545:5511 68.0402:3274 69.07186:4735 70.96594:1483 72.03073:1539 73.03637:16400 74.17517:0 75.02231:19914 76.06248:3012 79.92504:103 85.02884:1393 85.84265:4000 87.12303:1961 88.09138:177 90.19219:671 93.91725:5493 96.31905:2639 97.26603:911 97.77616:816 98.40096:0 99.18746:4289 101.02971:1113 101.93923:2099 10…	37563.9	137938	78408.9	81724.8	70637.3	422108	368585	582030	521549	212226	212226	212226
257	9.515	1288.95	148.066	Unknown	0.684	null	null	null	null	null	null	4	False	False		FALSE	FALSE	null	null	null	null	null	null	null	CHLOREK	50.11884:356 51.11253:3484 52.77083:3902 53.31875:2163 54.11104:295 59.04599:1747 60.11194:462 61.1268:3796 63.1254:1635 64.03409:413 65.03008:3498 65.91538:1166 67.08209:98 70.0736:5054 73.91011:4534 75.99364:4387 76.94332:2020 78.12366:988 79.12521:805 82.20722:2457 84.18299:6221 90.0258:472 92.10735:7185 93.04374:7434 95.23392:1200 97.12049:2959 99.18616:4380 101.01159:17 103.58041:1840 104.20…	55762.2	18270.8	20111.4	14827.9	12664.8	72990.4	68814.3	108733	78557.9	34880.9	34880.9	34880.9
258	9.535	1289.18	299.043	Unknown	0.263	null	null	null	null	null	null	4	False	False		FALSE	FALSE	null	null	null	null	null	null	null	K1	52.08418:20627 53.09364:9356 55.04214:23190 56.14674:7149 57.07544:15467 57.97513:7586 58.98743:875 59.85718:875 60.85211:8616 62.29901:721 62.93862:2915 64.83361:1357 68.06579:3407 69.04179:14793 69.95609:17122 70.97315:9227 73.03944:55278 73.97865:713 75.01571:30465 75.97681:10029 77.04909:27396 78.04461:22557 80.21616:3445 82.12991:0 83.14425:9079 84.06851:2398 85.97527:6053 86.95182:2760 89.4…	21433.9	24730.1	27495.9	14376.9	23309.8	32219.3	19310.6	36676.8	32224.2	17952.4	17952.4	17952.4
259	9.546	1291.94	180.068	Nicotinic acid	0.895	8.583	1296.85	C6H5NO2	Pyridinecarboxylic acids	PVNIIMVLHYAWGP-UHFFFAOYSA-N	OC(=O)C1=CN=CC=C1	340	False	False		FALSE	FALSE	91.4	14.5	99.8	85.8	75.2	98.2	92.9	S5	51.11433:9610 52.05049:15750 53.02975:2534 54.07951:2274 56.13429:3719 58.0993:2195 59.96877:1443 61.80537:306 63.90633:1683 64.60918:357 65.11616:613 66.03028:5723 67.03308:2375 69.06832:8435 70.12672:3633 74.07083:2310 77.07594:12851 78.08271:103698 79.04588:7789 85.91249:1041 87.88177:168 88.90792:3432 91.12778:1546 92.854:6810 93.61339:3821 97.10248:1094 98.12268:1278 105.0888:6172 106.03593:…	10119.5	658754	1139040	779459	649939	996686	811240	1178130	972010	1084419	1084419	1084419
260	9.547	1290.2	180.07	Nicotinic acid; GC-EI-TOF; MS; 1 TMS; BP	1	5.761	1294.7	C6H5NO2	Pyridinecarboxylic acids	PVNIIMVLHYAWGP-UHFFFAOYSA-N	OC(=O)c(c1)cncc1	340	False	False		FALSE	FALSE	96.8	0	99.9	94.7	94.3	94.2	96.9	K5	50.21334:24142 51.02401:163437 52.02609:14312 53.10012:11828 55.04516:10138 58.01431:7817 59.02864:7408 60.08411:6157 61.05354:7665 61.89147:2680 62.81191:515 64.73421:756 65.9062:5153 67.05445:616 69.04518:2603 70.10369:5243 71.10303:6501 71.98831:11232 74.12896:2604 75.03313:15257 76.07079:10628 76.95116:30110 78.03326:493129 79.11098:31260 81.13959:5093 83.05872:1337 84.13512:4580 85.07294:528…	10119.5	655113	1129681	776613	647566	994439	804204	1172935	963744	1079793	1079793	1079793
261	9.552	1291.09	92.0433	Unknown	0.421	null	null	null	null	null	null	4	False	False		FALSE	FALSE	null	null	null	null	null	null	null	CHLOREK	50.20861:2277 52.08831:2597 56.05195:2040 61.02551:94 64.63107:6362 65.29907:2087 68.01817:2456 78.07714:824 79.08418:3045 83.10676:2554 86.09881:2296 89.05711:8899 90.10242:4628 92.04329:11290 93.08453:5010 94.2435:2332 95.15762:8956 99.87728:2943 101.1231:3284 103.03809:3535 108.12463:518 115.95782:1198 121.02621:3002 125.2057:441 130.71179:3497 135.08615:105 141.2341:935 143.06363:2316 145.213…	16896.2	9288.89	16703.8	16959.3	14237.5	9551.85	11103.2	11425.1	8081.84	13381.7	13381.7	13381.7
262	9.57	1291.64	119.091	Unknown	0.947	null	null	null	null	null	null	4	False	False		FALSE	FALSE	null	null	null	null	null	null	null	CHLOREK	50.1598:2757 51.12091:3324 51.83792:1767 59.92611:1140 62.15856:2285 62.96802:562 64.04311:2087 73.0341:1911 78.115:3394 79.13171:7074 80.0577:2755 81.04755:1233 90.18579:3701 92.09218:3292 93.0304:5586 94.3187:3840 96.15962:214 100.03278:1816 101.0936:656 102.11199:4321 103.95515:1834 106.27541:2264 107.06352:549 109.04089:3813 116.26826:5088 119.09142:8149 121.14325:3497 128.08586:370 129.08319…	26849.4	9297.03	9589.71	4825.2	11980.6	16849.4	8984.04	12716.7	6743.98	9726.53	9726.53	9726.53
263	9.601	1293.69	110.055	Unknown	1	null	null	null	null	null	null	4	False	False		FALSE	FALSE	null	null	null	null	null	null	null	CHLOREK	50.20054:1933 52.64907:435 54.07068:4276 61.87793:75 63.71754:1589 64.97359:2260 65.58604:5637 68.09894:4015 70.10872:11302 75.01194:21082 80.11188:1639 81.0946:1681 86.03785:2818 87.08118:2927 89.0647:2377 93.17767:845 94.11078:603 95.18501:2447 96.17255:5149 97.10445:3836 98.10348:5084 101.05685:310 105.27443:1895 106.05561:1574 107.20928:2446 108.26472:972 110.0404:2442 112.09244:6192 115.1014…	10077.3	44717.3	85028.6	60876.4	43750.2	57462.7	66324.2	57690	58113.9	56724.3	56724.3	56724.3
264	9.608	1295.23	75.0513	Unknown	0.579	null	null	null	null	null	null	4	False	False		FALSE	FALSE	null	null	null	null	null	null	null	K4	52.99994:1742 54.25055:6893 59.07951:5075 61.76771:1 75.05134:25074 81.11892:852 85.10513:6612 87.01756:1681 95.10942:683 98.14236:2830 111.06784:2643 117.08939:1860 128.99139:93 133.08334:9057 134.38641:3865 144.09027:1626 145.0742:2919 145.97365:3465 149.70911:480 154.99347:82 161.13972:64 167.07938:3692 169.19087:1555 169.9536:1179 178.33353:1133 183.69595:2799 189.25314:1795 192.17297:260 197…	110609	491967	167982	233004	61769.8	60870.9	67548.4	203052	74289.3	68930.1	68930.1	68930.1
265	9.612	1294.57	74.2019	Unknown	0.474	null	null	null	null	null	null	4	False	False		FALSE	FALSE	null	null	null	null	null	null	null	K1	53.09713:704 54.04078:3765 62.88826:167 65.11623:708 68.0642:3500 70.03885:7688 71.08325:6931 71.89496:2949 74.20187:16322 76.13652:810 80.08138:485 81.10776:11294 83.10058:9018 85.10164:6289 86.37916:196 93.07054:6352 95.09275:11728 96.16062:3300 98.16443:4826 103.64134:1775 108.0697:3447 122.26675:4920 123.21653:1227 124.23926:1668 125.91701:441 129.20207:2028 133.01799:12426 134.06261:140 135.…	191690	27094.2	63405.8	198616	80406.7	72188.1	44687	51637.6	723237	47606.2	47606.2	587552
266	9.621	1295.24	57.0704	Unknown	0.263	null	null	null	null	null	null	4	False	False		FALSE	FALSE	null	null	null	null	null	null	null	CHLOREK	52.02798:895 53.01281:1618 54.02264:2852 55.07211:3996 56.09811:34293 57.07044:313457 58.13443:18898 59.1136:3680 61.16787:4285 62.97222:3679 63.96416:1299 64.95603:7693 65.8267:3633 67.06032:9509 68.10681:6421 69.06522:37822 70.17564:55163 71.07331:336700 72.0106:16939 74.07161:7547 75.04986:6803 76.06066:1 81.13521:12437 83.13609:21979 84.10789:21803 85.11678:214866 86.12485:10368 87.14214:398 …	400728	37707.8	23049.3	6010.4	18518.8	53014	145424	42889.3	37978.1	26984.2	26984.2	26984.2
267	9.654	1297.11	83.1563	Unknown	0.421	null	null	null	null	null	null	4	False	False		FALSE	FALSE	null	null	null	null	null	null	null	CHLOREK	50.18052:912 59.08721:5467 60.0494:3229 63.99272:248 65.96313:2980 68.05172:4762 74.11309:1114 76.22864:5696 77.07157:1269 77.96388:2618 79.04022:1301 80.00021:999 83.15626:8288 88.23539:148 91.98852:1135 98.18285:2435 99.9705:380 101.9668:2184 103.9779:1164 107.06696:1201 108.19343:703 111.13982:4634 116.13178:205 117.06255:2231 120.08797:1742 122.12084:1046 123.05989:2456 124.48149:0 128.05005:…	208280	41752.5	49531.6	22274.6	20154.5	18948.3	66466.1	47669.7	44695.2	20954.3	20954.3	20954.3
268	9.657	1296.36	52.0039	Unknown	0.053	null	null	null	null	null	null	4	False	False		FALSE	FALSE	null	null	null	null	null	null	null	L1	50.22646:6303 51.09317:10628 52.00386:27644 53.13171:1 54.10402:1 55.06626:0 56.04564:1 57.02924:0 58.0835:1 60.03452:1 61.01528:1 63.00497:0 63.83897:0 64.9633:6694 67.00454:5341 68.2122:1 69.06492:1 70.12598:248 71.19627:0 75.03327:15480 76.01852:1 77.00146:0 78.12678:0 80.07745:0 81.11836:109 82.17178:0 83.16693:8384 84.0372:0 85.13697:1 88.2261:1 89.20334:0 90.11695:0 91.01793:374 92.20461:0 …	9437.54	16158.6	22813.9	28271.1	17921.7	17099.5	19750.5	14871.4	18525.2	21506.8	21506.8	21506.8
269	9.661	1297.99	107.039	Unknown	0.947	null	null	null	null	null	null	4	False	False		FALSE	FALSE	null	null	null	null	null	null	null	K1	50.1907:1681 52.01612:2873 52.97764:8686 54.09194:20340 55.0647:215044 56.10227:38924 57.13492:34929 58.07552:88509 59.04204:93357 60.019:52412 61.07273:52811 62.14226:2151 63.01229:17960 64.06014:8240 64.93392:6482 68.11478:15757 69.0461:113875 70.22726:22731 71.18153:69306 72.01484:32688 73.04163:578396 74.10061:61539 75.03749:165450 76.08646:15121 77.05408:271224 78.00655:41279 79.05836:32327 …	11571.9	510897	666551	673811	402634	639887	691539	650164	590768	660003	660003	660003
270	9.674	1296.58	73.0392	z artifact	1	6.055	1291.62	C6H13NO2	Medium-chain fatty acids	SLXKOJJOQWFEFD-UHFFFAOYSA-N	NCCCCCC(O)=O	340	False	False		FALSE	FALSE	90.1	0	99.9	83.6	75.1	94.2	87.7	CHLOREK	51.01705:1 52.0869:2643 52.97512:2278 54.24232:634 55.08206:12605 56.09239:8204 57.07746:67004 58.05558:8419 58.96093:100349 60.05815:8832 61.02062:8417 63.004:884 65.19048:1315 67.08645:691 69.08635:7970 70.12276:1642 71.08179:45861 71.87265:8061 73.03924:1962526 74.10213:164777 75.03568:83816 76.9818:2819 79.97183:0 82.01856:6035 83.07657:5916 84.08682:13203 85.10126:83062 86.17848:0 87.05334:2…	1977285	670875	760542	805299	556949	5124278	4053502	5372683	4842902	2089377	2089377	2089377
271	9.679	1299.06	57.082	D-CAMPHOLYLMETHANE; EI-B; MS	0.368	-1	1313.51	C11H20O	Monocyclic monoterpenoids	RUPLXQJJFFMCOX-UHFFFAOYNA-N	CC(=O)C(C)(C1)C(C)(C)C(C)C1	340	False	False		FALSE	FALSE	84.4	null	98.7	74.8	73.9	72.3	82.5	CHLOREK	50.92589:10335 53.05265:19087 53.76604:4587 54.27422:10168 55.0525:195516 56.07543:51252 57.0719:218049 58.31304:0 62.17487:1215 62.84796:2433 64.731:3336 66.14509:4693 67.10491:35228 68.03105:15701 69.06731:411157 70.11517:125067 71.1283:140378 77.02275:7874 79.03848:13505 80.07855:2891 81.10683:9971 82.14354:24066 83.11647:173659 84.13891:153819 85.14293:152207 86.10748:9579 90.24607:261 93.004…	259642	81376.6	85160.7	82478.1	36143.9	115832	116615	168533	104182	99249.1	99249.1	99249.1
272	9.683	1299.49	174.135	Glycine; GC-EI-TOF; MS; 3 TMS; BP	0.947	5.274	1302.3	C2H5NO2	Alpha amino acids	DHMQDGOQFOQNFH-UHFFFAOYSA-N	NCC(O)=O	340	False	False		FALSE	FALSE	97.4	0	100	95.7	95.2	96.9	94.9	QC1	50.23463:4966 51.11564:10187 54.08352:5788 55.05174:10835 56.07914:8256 57.07662:40549 58.02018:9605 59.0297:353367 60.04589:12246 60.92061:13316 63.94268:1653 65.00717:2270 68.11978:10451 69.07698:6320 70.07158:15092 71.11003:2377 71.94651:46077 73.04658:2109578 74.11656:135171 75.02586:144626 78.00146:145 83.10621:9636 84.15106:14633 86.06438:815958 87.07752:102756 88.10545:25357 91.12694:8861 …	3042.01	792734	920716	686482	667157	8815436	6463089	9019219	7950016	3308969	3308969	3308969
273	9.709	1301.6	73.0622	Unknown	0.737	null	null	null	null	null	null	4	False	False		FALSE	FALSE	null	null	null	null	null	null	null	CHLOREK	50.93363:3108 53.00115:1 54.07549:2781 55.04298:1 56.09978:1 57.09401:3165 58.10035:7486 59.12307:5686 60.0463:4223 62.12367:802 62.99933:368 64.33958:5678 65.72544:0 66.24166:0 67.09668:1 68.1307:1886 69.04504:1 70.10444:7123 71.13046:7033 72.19776:0 73.06216:17116 74.12028:5182 76.10959:3320 79.93509:3954 81.05101:9106 83.11188:0 84.05346:4084 85.09896:4602 86.1302:133 87.98476:1110 89.04922:73…	36409.8	93658.2	677577	50099.2	78554.5	5101476	3889961	5163539	4639775	2013581	2013581	2013581
274	9.719	1302.26	75.0365	Unknown	0.842	null	null	null	null	null	null	4	False	False		FALSE	FALSE	null	null	null	null	null	null	null	CHLOREK	58.03191:868 60.06922:4579 64.96233:5250 75.03649:20727 79.0329:3845 80.14696:3689 81.1056:8587 85.13725:20197 86.13668:996 87.37973:1669 90.00516:1469 92.13715:2727 93.17355:641 94.4348:2140 95.12283:3732 96.13543:1708 101.36562:654 105.07676:2510 107.8682:295 110.22681:2363 113.10844:4364 114.18498:1372 118.35616:1070 119.11954:2885 122.02302:5500 123.18303:2982 124.02269:1323 126.122:754 127.1…	52152.9	661257	25981	27905.7	46861.8	34033.4	137891	25288.4	396354	247837	247837	247837
275	9.74	1303.65	97.046	Unknown	0.789	null	null	null	null	null	null	4	False	False		FALSE	FALSE	null	null	null	null	null	null	null	CHLOREK	59.63599:1 60.97738:1170 62.0466:645 64.96776:6298 66.20921:2200 72.27779:526 74.04121:2771 76.10278:4050 80.20497:2497 83.12732:9276 91.08978:565 94.1589:3068 95.12819:9107 97.04598:9864 99.18726:3324 101.12342:3361 102.29846:4385 102.82068:1951 104.30645:2053 106.18189:557 107.01096:3609 108.09846:1880 109.14408:734 113.12842:2845 114.97531:2649 117.12983:124 119.08822:3147 120.15497:1735 121.0…	21281.2	11852.4	16787.6	10991	18186.7	21722.4	8428.36	7244.78	9400.34	9513.78	9513.78	9513.78
276	9.76	1304.79	174.142	R-(-)-1-Amino-2-propanol; GC-EI-TOF; MS; 3 TMS; BP	0.737	5.85	1312.8	C3H9NO	1,2-aminoalcohols	HXKKHQJGJAFBHI-UHFFFAOYNA-N	NCC(C)O	340	False	False		FALSE	FALSE	92.6	0	99.7	87.9	86.1	84.6	100	L3	51.03209:8687 52.03657:1162 53.75322:5681 55.01075:37029 56.06448:0 56.66741:0 57.2042:0 58.14991:0 59.04878:267699 60.03964:24490 61.01969:13850 62.10014:1563 63.02855:6356 64.48111:3501 66.0463:13377 69.06152:0 70.02154:0 71.11475:46471 71.93076:50659 73.04101:941256 74.06632:89901 75.03646:85793 76.12341:8515 77.04194:6305 78.07182:1303 80.07416:11030 83.06881:12951 84.06415:5147 85.03113:0 86…	1988.9	12115.5	11448.3	9864.24	9602.96	1210600	1142397	1267632	1053092	402590	402590	402590
277	9.772	1306.1	148.045	Unknown	0.895	null	null	null	null	null	null	4	False	False		FALSE	FALSE	null	null	null	null	null	null	null	CHLOREK	50.08312:120 51.55207:1 52.8672:3697 54.09956:3959 58.07284:3758 59.08658:1597 62.76096:2979 64.46974:4656 65.07817:84 65.88602:146 88.05131:5 89.12816:6533 89.9711:574 94.03777:62 95.16127:4679 98.11046:2189 100.04634:1518 100.90488:279 101.98406:263 104.21323:1340 105.24493:2854 107.03738:5656 108.28469:2364 109.14372:1381 116.077:3323 119.18629:7000 121.1639:1880 123.22611:3322 123.95004:2143 …	15048.8	304821	421870	7957.59	26739.8	2786808	1969901	1761660	148156	596491	596491	596491
278	9.793	1307.09	69.0496	Unknown	0.895	null	null	null	null	null	null	4	False	False		FALSE	FALSE	null	null	null	null	null	null	null	CHLOREK	50.29267:1974 52.13641:3750 53.02246:2044 55.03719:71442 56.07922:19462 57.09622:27798 58.0573:251 60.88584:1100 63.82314:1047 67.05323:24458 68.08733:9659 69.09767:157525 70.17635:42292 71.08189:87339 72.02376:3265 73.03197:8131 75.05137:19270 76.05651:3138 78.10924:2211 79.08749:2946 81.04551:17595 83.11227:69692 84.12553:57920 85.14731:41284 86.13786:5277 87.88738:18 89.98941:2811 91.07703:399…	181920	20204.7	44447.6	22730.3	31598.3	406443	168785	218207	308034	25821.4	25821.4	25821.4
279	9.805	1308.27	147.081	Succinic acid; GC-EI-TOF; MS; 2 TMS; BP	1	5.806	1303.7	C4H6O4	Dicarboxylic acids and derivatives	KDYFGRWQOYBRFD-UHFFFAOYSA-N	OC(=O)CCC(O)=O	340	False	False		FALSE	FALSE	97.4	0	99.9	95.8	93.8	96.7	100	L3	51.07888:26216 52.04178:8964 53.04774:12250 54.04458:20624 55.04626:567178 56.05776:359886 57.08931:111016 58.05232:176154 59.03626:147075 60.02004:43653 60.97998:153775 62.01274:15890 63.00336:6008 66.07317:19669 68.03842:12327 69.06789:15149 70.0826:44398 71.06599:46540 72.00631:169984 73.04392:3495821 74.09925:360509 75.04639:1243700 76.05741:92510 77.0361:55009 79.04783:8404 79.57236:24797 80…	18902.2	1422472	2362164	2261708	1548087	6469065	3972077	6219090	5924072	3538855	3538855	3538855
280	9.83	1310.24	75.0499	Unknown	0.842	null	null	null	null	null	null	4	False	False		FALSE	FALSE	null	null	null	null	null	null	null	K1	50.14582:325 51.19938:227 52.17487:1391 53.13692:903 54.06416:9480 56.04934:6065 57.06068:18154 58.05549:4117 59.06154:18799 60.03518:5892 62.89652:1386 65.76482:1814 68.08897:6472 70.12531:5196 72.11958:12942 75.04994:34461 76.16582:9698 77.07145:22274 80.08456:3511 81.09952:8799 84.08691:3877 86.99026:1925 88.22348:2508 93.04467:2764 94.24133:4647 96.11512:0 97.15371:12788 99.91923:3171 101.055…	57282	305183	76478.6	528620	317166	1314273	747396	1314147	82521.8	78520.2	78520.2	886500
281	9.836	1309.84	304.159	Unknown	0.579	null	null	null	null	null	null	4	False	False		FALSE	FALSE	null	null	null	null	null	null	null	CHLOREK	54.07187:134 59.0637:8484 61.47067:1132 63.882:550 66.11509:100 72.14825:539 75.03809:7695 76.0324:5412 76.97507:10861 78.37678:4017 80.11093:699 82.15951:2651 87.16219:5173 93.01172:214 96.11865:5430 99.83128:1461 100.87906:2124 101.96578:402 104.03809:342 104.99788:530 106.08902:1697 106.8734:313 107.73279:2740 114.9631:83 116.06064:2321 120.09901:7 126.25391:1771 129.14496:2713 130.1683:1849 1…	1158.73	87.5374	94.3196	421.118	411.117	0.00939097	0.00098755	50.2123	194.023	80.36	395.842	32.2985
282	9.847	1311.94	517.935	Unknown	0.579	null	null	null	null	null	null	4	False	False		FALSE	FALSE	null	null	null	null	null	null	null	CHLOREK	50.29112:3890 61.92122:336 64.98284:3565 72.24103:38 74.23455:5455 78.04442:1428 82.12228:2647 89.92819:861 91.00381:60 93.0676:2599 94.10843:828 96.08848:3774 102.0808:2500 107.0004:162 116.24447:603 120.31551:1907 123.14208:943 130.90639:1762 133.17601:765 134.2402:239 135.09698:1151 136.31621:1595 137.29755:949 139.05971:552 140.97533:405 143.07606:1532 144.8925:1360 147.19653:6563 148.02838:2…	1192.06	259.595	0.00951712	823.09	0	59.2362	0.00546979	81.7005	7.69e-07	152.659	55.7443	69.4678
283	9.849	1311.3	73.0969	Unknown	0.632	null	null	null	null	null	null	4	False	False		FALSE	FALSE	null	null	null	null	null	null	null	CHLOREK	60.03987:213 61.07046:987 62.97211:2378 63.96523:802 73.0969:22566 74.05267:2561 74.55698:2854 75.08016:1930 81.08675:6707 87.08601:2832 87.99146:2964 89.12585:1936 92.28406:1947 93.06178:903 99.97765:0 100.9639:1449 102.9939:481 106.22989:49 107.089:935 108.85865:6897 113.06563:1 114.14187:1383 116.02212:4274 117.00431:2311 118.03763:661 122.98388:8224 134.45573:1911 137.09598:640 138.14041:3056…	44479.3	2812.14	1616218	175040	1353283	194537	2583146	4661156	3957010	2718180	2397648	1734437
284	9.872	1313.16	55.0715	Unknown	0.842	null	null	null	null	null	null	4	False	False		FALSE	FALSE	null	null	null	null	null	null	null	K1	52.07326:7664 55.07148:14630 57.08638:6388 62.04107:2044 65.03525:892 70.24103:3477 78.09999:720 79.05891:6684 80.08151:6110 81.04528:6124 85.111:3514 89.29978:860 91.76916:1999 92.57444:473 97.09102:5994 99.02622:4553 102.25011:607 103.11852:593 103.71231:1301 104.2776:1637 106.01508:1456 107.09004:999 109.17362:5285 110.04509:5159 113.14752:341 113.99733:2272 122.18879:1357 125.99526:1960 127.0…	96491.8	56250.1	8674.07	13731.7	23574.5	28546.6	24529.1	37494.4	34497	22587.1	22587.1	22587.1
285	9.886	1314.81	417.461	Unknown	0.211	null	null	null	null	null	null	4	False	False		FALSE	FALSE	null	null	null	null	null	null	null	K1	51.08258:5124 56.09589:7257 58.06007:1556 66.02555:365 67.04789:14767 69.04131:6485 70.11925:7540 71.09833:8033 72.10255:684 78.07293:4171 79.0874:400 84.10936:2157 85.09724:1145 86.01404:1014 88.13913:1333 90.95853:2439 93.06006:2817 95.10805:4293 96.08337:11002 98.10602:1904 98.98712:1445 100.01262:482 105.19199:7078 107.03497:3770 108.104:691 109.04484:506 111.0192:650 116.01274:663 117.01677:…	549.58	757.623	266.45	36.3904	34.061	34.7644	0	45.3938	235.273	550.194	37.0341	117.01
286	9.889	1314.26	71.1084	Unknown	0.632	null	null	null	null	null	null	4	False	False		FALSE	FALSE	null	null	null	null	null	null	null	CHLOREK	51.01017:0 52.1855:0 53.02405:8216 54.14551:7913 55.06054:70809 56.18866:24253 57.09891:295577 58.08836:19591 60.21912:3294 62.02827:1481 65.03729:702 66.9878:1 68.16772:9502 69.12592:0 70.17316:50604 71.10839:305687 72.12782:15178 74.02154:3033 75.02319:1 77.05332:5481 80.08437:2853 81.03429:434 82.10751:0 83.11108:1 84.07569:29781 85.10788:180647 86.15974:6910 87.07577:1574 89.03355:3 90.08143:…	343904	17439.1	10673.6	17831.7	9982.59	18596.5	21009.5	13991.6	19683.6	14084.4	14084.4	14084.4
287	9.913	1316.07	69.088	Unknown	0.684	null	null	null	null	null	null	4	False	False		FALSE	FALSE	null	null	null	null	null	null	null	CHLOREK	51.08363:3474 52.38368:4061 53.15942:4269 54.16036:10526 55.08426:29670 56.14123:26918 63.93366:2142 65.09915:5061 66.7298:13549 67.23408:10523 68.11429:13239 69.09268:115667 70.11261:37355 72.06017:2718 73.05167:5641 75.02666:43156 76.02423:2578 77.02269:3177 79.03877:4840 82.12023:12749 83.10999:76548 84.12318:24833 85.13789:103524 86.23177:1241 87.25259:899 88.15211:128 89.981:3601 93.02169:77…	175039	21268.7	24695	15194.3	16440.5	263755	123731	204400	265995	33950.8	33950.8	33950.8
288	9.922	1316.8	81.1352	Unknown	1	null	null	null	null	null	null	4	False	False		FALSE	FALSE	null	null	null	null	null	null	null	CHLOREK	50.27024:0 54.13684:1799 59.07158:2828 60.03632:1279 63.092:315 63.94271:2032 68.02344:1997 77.05505:528 77.96893:976 79.04726:1508 81.13517:7478 88.06461:885 89.04774:2501 91.02299:3837 92.03046:3787 96.0685:3499 98.15221:4338 100.22696:191 101.05478:1115 103.0723:848 103.92716:592 105.00848:2343 106.8829:5710 110.15049:3943 112.18565:6291 115.84496:2097 117.04591:2508 122.06026:671 125.13568:24…	20637.8	22051.9	37073.8	15834.6	24865.9	19730	20772.3	9993.71	26347.5	17864.4	17864.4	17864.4
289	9.926	1317.59	85.5913	Unknown	0.579	null	null	null	null	null	null	4	False	False		FALSE	FALSE	null	null	null	null	null	null	null	K2	50.2523:1117 52.10654:2584 53.08868:1334 54.01151:2095 56.00343:4570 60.10916:4415 61.07699:1765 61.95333:1890 65.03521:2165 65.8979:730 67.06292:3056 68.33373:371 80.2263:270 82.15497:2615 84.02682:1 84.93081:4613 85.59132:8507 86.55529:540 88.12091:95 90.13599:1109 91.19746:6305 94.09527:2748 99.14253:1507 100.89686:1031 107.0596:3072 110.10729:158 112.15667:820 113.80795:0 114.74435:2791 115.4…	825179	22592.1	17307.5	28190.9	17251.6	24822.8	41924.8	31798.7	37800.1	16545.5	16545.5	16545.5
290	9.941	1318.51	397.537	Unknown	0.211	null	null	null	null	null	null	4	False	False		FALSE	FALSE	null	null	null	null	null	null	null	L1	51.01775:2481 52.05804:7202 52.90931:3298 57.10489:5932 59.05102:1974 60.20526:1 65.93976:1278 67.08044:3717 71.15391:1851 72.03863:5999 74.16412:5279 79.06276:5478 85.06567:1895 87.18846:1831 93.08775:7381 94.10027:2776 97.1511:2237 99.15733:1450 103.97251:1241 105.92372:847 108.1006:238 109.11518:539 110.0807:2903 111.1646:1835 112.04205:705 118.64877:2324 120.38113:1000 121.17:522 122.99096:67…	260.174	128.345	0	480.147	0.10756	1203.41	686.543	1082.36	664.344	119.496	119.496	1803753
291	9.961	1318.85	71.0929	Unknown	0.421	null	null	null	null	null	null	4	False	False		FALSE	FALSE	null	null	null	null	null	null	null	CHLOREK	50.73994:2427 52.55775:31851 53.15207:24329 54.21312:11112 55.09308:198475 56.10749:116139 57.08683:1272438 58.1119:41307 60.24632:2545 62.15128:1033 63.0883:1071 64.08036:1749 65.04332:2988 67.13419:2606 68.06187:27116 69.06998:130470 70.12292:261080 71.09294:1390430 72.12154:64273 77.04012:5916 78.13719:5497 82.04482:23051 83.1322:50137 84.13573:211610 85.13948:761330 86.14529:21095 87.01002:25…	1440096	16178	67297.1	57501.6	41465.4	73722.8	14091.6	66094	23890.7	39859.8	46919.8	53364.8
292	9.969	1320.44	56.0976	Unknown	0.947	null	null	null	null	null	null	4	False	False		FALSE	FALSE	null	null	null	null	null	null	null	CHLOREK	50.1881:1031 56.09761:26851 58.89751:5058 61.10008:905 65.08106:5756 66.12724:32 67.08872:15076 72.10608:3775 73.03767:25483 74.10957:5391 75.0468:7374 75.98934:1415 77.06648:5350 79.12714:6678 81.09077:7769 86.12631:18860 87.81393:2083 88.91149:4088 90.2103:224 91.04796:827 92.99912:4713 97.13832:9101 101.17818:2457 103.97982:2004 106.07769:2190 107.1476:1163 112.15097:5387 117.05658:1719 118.99…	170223	16522.1	21306.9	17476.6	7822.63	26536.9	27945.9	29935.7	14213.3	26635.9	26635.9	26635.9
293	9.972	1320.37	70.5895	Unknown	0.895	null	null	null	null	null	null	4	False	False		FALSE	FALSE	null	null	null	null	null	null	null	K1	50.97944:855 52.00399:1926 55.09358:0 56.09375:0 57.02548:2416 58.97075:3157 60.05172:4451 63.92349:534 64.86521:444 66.2021:6511 68.11571:1890 69.02897:397 70.58952:24053 71.92577:1896 73.02711:0 74.10279:4970 75.0564:20953 77.02431:7166 78.07511:2974 79.95953:2152 80.92628:1 82.49892:0 83.13071:6531 84.16058:6064 85.17604:2845 86.59632:420 88.08115:1147 89.62583:115 91.22409:391 92.99854:6775 9…	1287782	83030.1	197734	84494.3	113482	218340	104936	81280.6	207890	74952.6	74952.6	74952.6
294	9.987	1321.83	169.18	Unknown	0.789	null	null	null	null	null	null	4	False	False		FALSE	FALSE	null	null	null	null	null	null	null	CHLOREK	51.06992:2217 51.95486:852 53.14299:1 54.181:11976 55.12219:1 56.09222:0 57.04806:0 58.10305:1 60.92645:889 62.13871:2536 62.91783:4351 63.98215:490 64.91741:1321 66.21407:746 67.07902:1976 68.14669:0 69.07177:0 70.04744:1 71.07792:1 72.07205:1 74.20144:6044 77.10959:3589 79.91521:2093 82.12324:0 83.13005:1 84.08206:0 85.11951:1 86.00302:0 87.14358:4440 89.18784:3446 90.13634:2154 91.05053:0 91.9…	58452.4	3170.31	1791.67	6134.26	3566	5086.16	4848.15	7437.77	2096.77	4493.83	4493.83	4493.83
295	10.001	1322.62	75.0597	Unknown	0.632	null	null	null	null	null	null	4	False	False		FALSE	FALSE	null	null	null	null	null	null	null	CHLOREK	51.05534:2960 55.16383:5021 56.0635:8806 58.09096:107 60.03242:2519 62.13154:1587 63.8866:3254 64.85994:5081 67.05428:419 72.15494:7047 73.04633:12881 75.05972:17838 76.33854:1414 77.09163:2382 78.15292:887 79.07993:539 80.6203:10097 81.1964:4742 84.08947:3554 86.06995:5634 86.93507:1254 87.79011:1374 88.41424:1 89.20179:1110 89.97335:500 92.07479:492 97.10821:478 98.17438:5877 100.07195:3081 101…	64463.1	64654.8	44728.9	71974.1	46245.9	77417.7	57470.1	60515.7	80287.8	59620.7	59620.7	59620.7
296	10.006	1322.84	147.095	Glyceric acid; GC-EI-TOF; MS; n TMS; RT	1	7.594	1318.94	C3H6O4	Sugar acids and derivatives	RBNPOMFGQQGHHO-UWTATZPHSA-N	OC[C@@H](O)C(O)=O	340	False	False		FALSE	FALSE	89.6	0	99.9	82.7	78.5	90.5	80	L1	50.3643:2545 51.09128:906 51.99236:1206 58.08658:10847 60.01147:1 60.88934:5326 62.06404:2475 65.99206:223 68.13004:3666 72.00019:2511 73.02574:131811 74.05653:3588 75.01234:9837 79.1015:9297 87.05542:174 88.32449:853 90.4969:4482 93.02669:2617 100.13728:3134 101.03444:12579 102.06844:32532 103.03191:43722 104.16793:2250 109.12644:1667 114.99979:2740 117.05955:15931 118.02779:4503 119.13477:2868 …	13818.5	93359.7	154586	123724	94302.8	157817	109661	172806	175332	128961	128961	128961
297	10.041	1325.42	184.071	z artifact	0.947	6.423	1330.93	C6H13NO2	Medium-chain fatty acids	SLXKOJJOQWFEFD-UHFFFAOYSA-N	NCCCCCC(O)=O	340	False	False		FALSE	FALSE	87.8	0	99.8	79.8	73.4	84.6	89.5	K3	50.12444:111 51.09505:1738 52.06279:2313 55.09698:2741 56.05062:6253 57.03659:2698 58.00977:8325 59.03766:101341 60.01536:24681 60.99396:9915 63.02308:17098 64.0911:1334 65.13295:3135 69.09586:36965 70.19228:6442 71.08914:3183 72.1004:16595 73.07233:337731 74.07034:26131 77.07504:173264 78.08098:19978 79.05093:5791 81.06212:0 83.1102:6980 84.23109:1949 85.07551:9190 86.04927:121671 87.08331:21531…	1639.47	234292	253756	453331	223116	209856	205574	151493	154963	209291	168477	246648
298	10.043	1326.03	55.1487	Unknown	0.789	null	null	null	null	null	null	4	False	False		FALSE	FALSE	null	null	null	null	null	null	null	K1	50.24103:791 53.0454:590 55.14868:9855 58.14885:4590 61.1794:2732 62.33043:2013 66.0576:6128 67.0243:5093 68.05459:819 70.15935:721 78.16727:5489 81.06641:5988 82.02357:1085 83.74612:7299 84.30743:2229 85.17584:3512 89.07876:0 91.92414:1583 93.00758:670 94.07927:530 98.12528:2280 99.03114:445 103.05189:1761 105.89936:822 108.06102:2027 113.1324:895 114.34105:1585 115.09477:1228 119.00546:1829 122…	23840.2	33008.4	21989.5	28460.2	23117.9	19020.6	19145.5	17392.6	14199.3	30266.5	30266.5	30266.5
299	10.058	1326.82	75.0374	Unknown	0.947	null	null	null	null	null	null	4	False	False		FALSE	FALSE	null	null	null	null	null	null	null	CHLOREK	50.93719:2211 52.08559:0 53.07946:3789 54.11698:6250 55.07365:856 56.11451:0 57.07769:0 58.08028:0 60.06729:4800 61.10926:4414 65.5519:4917 69.06017:0 69.99731:1 70.9056:0 71.45091:1 72.43594:1 75.03736:13575 77.61521:5107 78.29956:1686 79.09383:0 80.16811:4262 82.9129:9618 83.48981:0 84.14312:0 85.18588:0 86.08899:1 87.17648:0 88.90761:1 92.11368:508 93.09866:3483 94.16142:3207 95.09404:3059 98.…	42376.7	32494.7	32498.9	55767.8	51043.8	55904	44082.7	30634.2	44149.4	49476.4	49476.4	49476.4
300	10.071	1327.82	68.6296	Unknown	0.947	null	null	null	null	null	null	4	False	False		FALSE	FALSE	null	null	null	null	null	null	null	CHLOREK	50.51018:4059 51.15127:1049 52.7908:199 53.58998:3824 56.14055:4292 59.03703:1518 60.74936:2787 62.11577:46 62.97092:620 64.84116:4138 65.36257:1440 66.93115:4978 67.98765:6984 68.6296:20975 72.97652:0 75.01375:9906 76.30898:5503 85.12667:1 86.04178:6651 90.0554:1084 92.42383:7032 93.13409:448 94.22033:2051 96.01319:7282 97.06374:6445 98.12044:7104 99.07291:15691 100.22626:2587 101.67853:433 102.…	59655.1	119836	54777.7	33447.2	35827.4	204050	58635.1	34108.2	40010.5	9428.84	71049.2	114405
301	10.103	1329.72	85.1377	UNDECANE; EI-B; MS	0.895	-1	1359.84	C11H24	Alkanes	RSJKGSCJYJTIGS-UHFFFAOYSA-N	CCCCCCCCCCC	440	False	False		FALSE	FALSE	86.3	null	94.6	80.7	88.6	69.4	80	CHLOREK	51.08778:781 52.39194:897 53.16187:9524 54.14164:10075 55.09819:92074 56.10063:43686 57.04474:415452 58.11933:17842 59.20404:3093 61.09137:1856 62.13139:1012 63.07516:0 65.09766:1105 66.27274:4729 67.07987:6885 68.05862:10897 69.08324:76676 70.12831:84722 71.08463:449861 72.15076:24357 75.05095:657 76.20787:3282 78.2783:844 79.96607:1939 81.07919:1567 82.1522:2232 83.10458:21242 84.11002:56936 85…	289777	19305.6	13308.6	16874.4	7607.22	22116.6	13893.2	16926.1	17170	16346.8	16137.4	14795.9
302	10.108	1330.16	98.1792	Unknown	0.632	null	null	null	null	null	null	4	False	False		FALSE	FALSE	null	null	null	null	null	null	null	CHLOREK	50.23362:2189 52.3747:2584 56.09114:4288 57.05528:7995 58.08663:15 62.06168:799 63.79058:909 65.98143:4495 67.01208:5865 68.06378:10178 71.08865:6079 72.12278:6331 73.0572:1589 74.14605:6367 76.10901:2248 79.05602:4919 82.10964:3012 84.1157:7674 85.15335:1 87.13587:1470 88.11614:570 91.06403:4231 92.48112:7826 98.17915:23816 101.81181:2119 102.69791:3270 104.89916:10819 106.9351:2909 112.16574:16…	30043.8	9821.41	13554.5	12677.2	10830.9	18770.6	19240.5	16059.9	17170.8	15672	15672	15672
303	10.124	1331.59	169.142	Unknown	0.895	null	null	null	null	null	null	4	False	False		FALSE	FALSE	null	null	null	null	null	null	null	CHLOREK	51.02448:103 51.99583:3633 53.00011:4492 54.6897:60782 55.25422:55876 56.09174:16437 57.07962:213775 58.08216:7874 59.22846:2289 61.10407:1364 63.1218:2064 65.12471:2591 65.94759:2423 67.05138:3887 68.23075:8541 69.11121:52698 70.14298:37682 71.07879:226053 72.1256:11674 75.03526:13804 76.01435:6065 78.22322:3163 80.3604:4490 82.11885:4186 83.17304:11330 84.14785:20453 85.08823:150733 86.11026:11…	48287.9	3673.85	1772.71	5598.35	6051.22	6443.2	4075.36	4992.51	2520.81	2830.03	2830.03	2830.03
304	10.132	1331.78	74.1276	Unknown	1	null	null	null	null	null	null	4	False	False		FALSE	FALSE	null	null	null	null	null	null	null	CHLOREK	50.27155:165 52.09032:2097 54.04802:521 62.18385:2067 64.09756:4003 65.01449:460 65.63266:1427 66.18259:1607 72.19527:4085 74.12761:8454 76.08003:4857 77.09386:2134 82.14402:247 87.25846:2560 88.21444:284 90.02836:5101 93.04016:4194 95.07883:811 100.27219:1227 101.04507:1841 105.21299:1790 107.22456:3331 109.98158:754 115.09033:4588 116.00053:236 118.03175:728 119.12773:5493 120.42193:1743 121.23…	16174.7	16709.8	26170.6	13500.5	23264.6	34038.5	26815.3	18611.8	40452.5	18308.2	18308.2	18308.2
305	10.153	1333.89	259.107	Unknown	0.684	null	null	null	null	null	null	4	False	False		FALSE	FALSE	null	null	null	null	null	null	null	CHLOREK	60.1749:4288 61.14637:1380 64.2487:1064 66.43122:4646 73.09502:8949 74.1496:2334 75.02409:10208 77.96777:487 79.1228:2201 80.14496:2814 88.06895:210 91.06631:12815 94.07717:3969 95.14434:1063 97.0538:6548 103.95851:2686 116.08045:1204 117.03706:580 122.13709:4191 123.24569:3597 124.22144:2200 125.29417:1414 129.08356:3781 136.90157:1175 138.34195:1122 143.10738:341 150.95651:2425 152.20288:1055 1…	3657.7	3421.57	469.164	438.456	521.093	165.167	1756.41	198.043	441.159	499.915	499.915	499.915
306	10.181	1335.57	75.0432	Unknown	0.895	null	null	null	null	null	null	4	False	False		FALSE	FALSE	null	null	null	null	null	null	null	CHLOREK	51.87223:982 54.24107:6430 59.972:2005 60.72469:1 73.10624:15837 74.09496:627 75.0432:24466 77.12729:2791 80.09177:6474 81.13268:7118 90.09824:1026 91.08881:3621 92.7639:4907 93.44474:10615 95.00304:3642 102.38932:1022 106.13425:1474 108.01238:6866 109.19443:4431 110.28386:2818 113.70424:639 115.01956:2420 115.54077:859 117.22408:2918 120.28175:2253 121.04229:1703 122.2618:6470 123.30449:585 132.…	40799	43030.6	53228.6	30129.5	44748.1	38981.6	35788.2	66109.8	33463.7	56604.5	56604.5	56604.5
307	10.201	1337.4	147.158	Unknown	0.684	null	null	null	null	null	null	4	False	False		FALSE	FALSE	null	null	null	null	null	null	null	CHLOREK	50.93076:3004 52.10807:1183 52.7477:28 53.45298:1 54.40682:3831 55.05607:1 55.99417:1 57.06614:0 58.13471:0 60.61497:1668 63.09366:1999 63.60486:1678 64.12904:190 65.10348:1440 66.36959:582 69.04657:1 70.05412:1 71.07212:1 72.30942:1 76.03372:184 76.96474:3168 78.11829:3333 82.05413:1433 84.07446:1 85.12132:0 86.11654:1 89.01434:172 90.04026:803 93.79986:2900 97.16048:1 98.11426:0 99.02839:1 99.9…	15906.1	5677.48	22811.5	20433.8	15939.6	31669.6	6616.01	22139.8	18304.2	21082.1	21082.1	21082.1
308	10.211	1337.51	57.0422	Unknown	0.895	null	null	null	null	null	null	4	False	False		FALSE	FALSE	null	null	null	null	null	null	null	CHLOREK	55.05589:9023 57.04222:34271 61.75898:707 67.07877:4195 68.14936:2176 69.1127:15557 70.14967:12552 72.18751:2337 75.00197:0 76.09808:2641 77.04362:7066 79.73256:3935 83.10143:9530 85.09779:2033 86.14546:1127 87.96267:348 91.10307:1361 92.09062:1345 93.02565:4168 94.90953:1676 95.96923:5191 102.77252:1556 105.10366:1387 106.26475:826 108.3051:1 108.99219:1238 110.08558:2039 111.10149:3213 112.1223…	532711	46506	27738.5	6841.5	12294.9	15232.5	49098.8	24936.6	23562.2	18139.7	18139.7	18139.7
309	10.218	1338.63	55.1037	Unknown	0.579	null	null	null	null	null	null	4	False	False		FALSE	FALSE	null	null	null	null	null	null	null	CHLOREK	53.06588:2745 55.10373:26072 56.08569:10960 57.06381:24050 59.18559:914 62.26616:678 63.84254:627 67.0499:7596 68.07211:478 69.01741:16380 70.14453:9463 72.14839:3520 73.06299:5469 76.04075:346 78.0363:663 79.09206:1402 80.62688:25 81.13687:3922 83.15377:9366 85.09785:9434 87.73468:1072 88.24092:0 91.0098:1569 94.14188:1407 95.07615:2069 96.06832:1161 102.39631:141 103.14618:3999 103.82308:1072 1…	139280	43302.5	36131.2	18688.4	23495.5	29740.3	31274.2	17141.4	47727.3	27016.9	27016.9	27016.9
310	10.222	1338.32	71.0892	Unknown	0.895	null	null	null	null	null	null	4	False	False		FALSE	FALSE	null	null	null	null	null	null	null	CHLOREK	50.20217:2099 51.0922:2987 52.00882:1784 52.98946:11003 53.62164:6692 54.15451:5645 55.05241:124029 56.12783:73659 57.095:513131 58.12909:26179 58.96517:485 59.9005:2289 62.90858:2176 65.04818:5731 65.93281:411 67.06078:10170 68.16193:14757 69.09615:56562 70.14451:129986 71.0892:648874 72.16371:30847 77.09978:3379 78.22472:1453 79.09161:3869 82.09107:13749 83.13511:7046 84.12183:116534 85.14611:3…	655686	15436.4	31951.2	14435.1	17035.7	25875.6	20801.4	27775.2	26899	23260.9	23260.9	23260.9
311	10.24	1339.63	73.1939	Unknown	0.632	null	null	null	null	null	null	4	False	False		FALSE	FALSE	null	null	null	null	null	null	null	K1	50.21769:2318 53.04642:1153 54.13152:2075 55.02179:5632 56.00225:899 57.02849:8946 57.95432:374 59.19749:2808 60.02412:4150 62.01707:344 63.43582:1849 64.55652:1797 65.09068:3159 65.9906:2238 66.85548:0 67.50201:0 68.14707:0 69.12124:11933 71.17607:97 72.65802:17724 73.19392:22169 78.10246:2418 80.26157:1831 81.08032:21205 82.04154:751 86.66225:334 87.21243:1 87.91787:110 88.99065:2632 91.07297:0…	17360.1	40933.6	40599.1	19466.9	8027.11	26291.1	26584.7	45111.4	30088.7	24178.8	24178.8	24178.8
312	10.246	1340.43	125.168	Unknown	0.789	null	null	null	null	null	null	4	False	False		FALSE	FALSE	null	null	null	null	null	null	null	CHLOREK	51.94837:1028 59.15146:4023 59.97971:1180 62.27851:2365 63.99174:2150 65.0115:2041 74.01439:1279 75.00932:28738 79.0572:1013 80.11477:550 86.97826:636 87.9691:985 92.02164:957 93.04995:3949 95.0979:2722 96.12581:1 101.30061:140 101.95672:302 102.9445:1948 104.99326:663 106.05306:1329 107.68583:2239 108.33296:447 109.16943:1098 113.74909:2345 115.04318:124 121.23511:3158 122.19845:111 125.16777:87…	15516.5	2836.87	2481.86	4660	6127.57	6010.82	5371.13	3054.16	2458.73	4823.35	4823.35	4823.35
313	10.283	1342.77	168.798	Unknown	0.947	null	null	null	null	null	null	4	False	False		FALSE	FALSE	null	null	null	null	null	null	null	CHLOREK	53.05086:1 55.06798:0 56.11607:1 57.08496:1 58.13813:4854 59.0266:0 59.75186:0 60.28541:1 61.07645:10 62.81674:690 67.12742:0 69.10842:0 70.10362:0 71.11385:1 72.00162:0 73.04269:2300 74.0368:4059 76.97259:5179 78.03155:822 80.2727:2156 81.04859:6259 82.13931:1084 83.1369:1 84.11887:1 85.12579:0 87.10388:2728 88.90594:108 92.99363:3202 94.08425:0 95.14347:3101 97.07349:3672 98.16013:2663 99.07075…	12666.5	2530.07	2509.93	2784.42	1863.71	10413.4	4400.27	4631.61	4760.28	3113.86	3113.86	3113.86
314	10.285	1342.48	579.128	Unknown	0.263	null	null	null	null	null	null	4	False	False		FALSE	FALSE	null	null	null	null	null	null	null	K5	50.45894:1603 71.94738:4797 83.08738:5696 85.91544:1622 92.15115:23 93.07183:1956 94.00177:716 95.12878:720 96.09591:398 108.03854:144 109.11359:2924 114.17997:1269 121.10253:1330 122.01826:260 123.05905:524 126.54404:3055 129.90422:315 137.0596:2661 159.16182:2268 162.68015:52 163.43326:387 164.11136:646 166.21214:1808 174.25584:867 178.89059:1128 179.5155:720 180.33868:1113 182.25745:2827 183.7…	2150.69	637.35	1424.28	110.97	0	985.319	69.2642	479.691	617.582	1456.13	74.9082	1024.68
315	10.303	1344.15	73.0595	Fumaric acid; GC-EI-TOF; MS; 2 TMS; BP	0.684	6.009	1340.3	C4H4O4	Dicarboxylic acids and derivatives	VZCYOOQTPOCHFL-UHFFFAOYSA-N	OC(=O)C=CC(O)=O	340	False	False		FALSE	FALSE	84	0	99.9	73.3	82.8	60.6	70.6	K4	51.14696:4150 53.95297:414 55.01821:14480 57.07502:3194 59.10199:25618 60.02563:6775 61.01892:16529 61.80221:474 63.87588:2288 65.89526:5444 68.07571:7216 70.06243:4273 73.05953:167042 74.01083:17692 75.04015:80744 76.16576:15338 79.0643:6026 80.36082:1797 81.1582:2799 81.95945:11511 84.14815:25227 85.03755:1400 85.8527:2670 87.9194:955 88.91623:5065 89.54674:1401 90.28892:2498 91.08224:1 92.0102…	14923.9	1353922	49343.2	1575524	1219788	3593542	2557245	4175512	29064.5	2289707	2289707	2289707
316	10.31	1344.88	548.771	Unknown	0.579	null	null	null	null	null	null	4	False	False		FALSE	FALSE	null	null	null	null	null	null	null	CHLOREK	50.06819:806 54.08482:4958 58.93887:8111 61.12334:2904 61.81887:123 64.30739:938 67.07106:834 75.04858:7775 76.00146:6351 80.10982:1248 81.0348:8245 83.01437:2474 88.1616:2197 88.6871:167 91.14516:4672 94.10481:1437 99.88681:847 103.61111:359 105.31319:449 105.88805:1409 107.17172:3390 112.39356:4591 117.05563:2622 119.12591:2414 122.25255:510 124.10958:484 125.01334:107 130.17966:622 131.09334:2…	1909.35	7.62e-08	0	0.0709115	0.025123	0.0575579	0.0368961	1.37e-05	0.0374319	0.105714	0.105714	0
317	10.317	1345.44	245.066	3-Aminopropionitrile; GC-EI-TOF; MS; 2 TMS; BP	0.947	5.364	1344.3	C3H6N2	Nitriles	AGSPXMVUFBBBMO-UHFFFAOYSA-N	NCCC#N	340	False	False		FALSE	FALSE	99	0	100	98.4	97.4	99	100	L3	50.30549:11702 51.07568:42965 52.1015:30184 53.02013:212370 54.06352:114616 55.03985:85776 56.04792:17736 57.07745:55508 58.06454:246053 59.07642:232685 60.04383:55226 61.0071:222017 62.14871:20809 63.02808:4878 63.95101:6572 65.0041:3144 65.99945:84751 67.06229:15548 68.07674:85109 69.06917:108812 70.06673:52108 71.09056:69209 71.99886:68345 73.03917:4018504 74.0794:386250 75.01966:1700359 76.03…	1918.8	1450022	2352633	1705895	1492497	4085580	2994672	4559418	4560011	2658378	2658378	2658378
318	10.357	1348.86	147.142	Succinic acid(or anhydride)	1	8.702	1315.89	C4H6O4	Dicarboxylic acids and derivatives	KDYFGRWQOYBRFD-UHFFFAOYSA-N	OC(=O)CCC(O)=O	440	False	False		FALSE	FALSE	88	0.4	93.6	84.3	91.6	65.5	100	L4	52.003:0 53.10445:0 54.10449:0 55.01833:1 58.05848:1 59.0124:0 60.10199:2661 61.11956:0 62.62241:0 63.38377:1139 64.35892:3308 65.23297:1 66.04705:1 68.0066:789 68.74868:0 69.2546:1 70.08853:1 71.14609:5401 71.99846:2471 73.06187:0 74.04372:1833 75.02708:3239 76.03737:3502 77.06553:0 78.00078:2193 79.15354:4902 80.12607:206 81.07887:0 82.0418:1 83.13524:1 84.0128:1 85.02793:4603 86.05899:0 86.930…	13485.8	146456	44553.4	2188.41	755.037	118108	82035	256444	76779.6	44993.7	44993.7	44993.7
319	10.358	1348.45	57.0777	Unknown	0.684	null	null	null	null	null	null	4	False	False		FALSE	FALSE	null	null	null	null	null	null	null	CHLOREK	52.34468:771 53.01908:1109 55.12229:53931 56.06508:27285 57.07772:180747 58.10148:7736 60.04682:2046 61.98712:889 62.99745:1139 65.04476:1074 67.05757:9154 68.11116:6365 69.0819:30053 70.14036:69373 71.08469:202933 72.10352:17395 73.03896:3419 74.05846:3910 79.09071:2516 81.06493:351 83.09444:6284 84.22665:29071 85.14079:121516 86.0663:3716 86.94743:515 92.10039:967 93.08652:294 96.13911:2752 97.…	186920	38207.4	16511.6	16521.8	14410.5	11222.5	28585.7	29811.6	7750.41	31026.1	31026.1	31026.1
320	10.371	1348.85	69.0086	Unknown	0.895	null	null	null	null	null	null	4	False	False		FALSE	FALSE	null	null	null	null	null	null	null	K1	50.15413:1010 51.00696:5230 53.00122:1 56.16008:0 58.97358:1 59.96037:1 61.04501:0 62.91128:2361 63.42374:1609 63.98726:1157 65.73229:1 67.02825:4169 69.00861:11752 70.26272:2279 72.11794:1151 73.03773:1 74.12974:1 75.07772:0 76.15423:0 77.14336:0 78.3409:3394 81.07724:10019 82.20988:9515 83.03283:2088 84.13689:1 85.11121:1 85.71737:2676 87.47977:439 89.16016:4523 91.12661:1728 92.02672:1461 94.1…	46387.1	21406.9	87371	17513.3	20425.7	15298.9	34570	22246.7	16320.1	27344.1	27344.1	27344.1
321	10.388	1350.56	58.0614	Unknown	0.947	null	null	null	null	null	null	4	False	False		FALSE	FALSE	null	null	null	null	null	null	null	K1	50.11437:933 50.98834:836 55.08062:9048 58.05972:44912 62.08384:683 66.08054:2174 67.08694:3608 71.04294:4617 71.98705:3927 72.4992:26952 75.93459:2230 80.18362:853 85.0574:4886 85.89509:1495 86.7184:1289 88.01894:2339 90.30915:2017 92.17253:576 94.01083:3603 94.60674:2035 97.17282:1403 98.67058:4091 99.26659:1606 101.26017:634 102.06029:1117 102.70013:969 104.17057:1458 106.30563:51 112.04787:40…	12300.2	93298.4	107633	80637.1	70244.8	42056	30051.6	66017.6	44617.3	100576	100576	100576
322	10.398	1351.11	207.223	Unknown	0.684	null	null	null	null	null	null	4	False	False		FALSE	FALSE	null	null	null	null	null	null	null	CHLOREK	50.73507:375 51.96545:2146 54.07891:2940 61.06836:1245 62.03465:1411 62.59246:537 63.18053:192 64.61569:927 65.17329:3182 66.03906:2769 70.09469:5274 71.09792:1626 73.05388:1047 74.23173:3800 77.96691:1120 79.1022:5275 80.19206:735 82.06665:8471 83.13911:8505 84.01468:3192 85.08845:2372 85.98847:1542 88.1778:2590 89.08772:2921 91.06633:3967 94.03966:2630 98.03058:5287 101.02676:1261 102.13222:447…	16432.5	5316.04	4766.22	6022.04	5289.15	6924.39	8413.62	9094.36	10262.7	10846.1	6224.19	6696.88
323	10.414	1352.45	56.9825	Unknown	0.842	null	null	null	null	null	null	4	False	False		FALSE	FALSE	null	null	null	null	null	null	null	K1	50.13774:3154 51.09304:1581 54.08791:1506 56.00404:853 56.98245:6851 59.01401:445 60.01634:2460 61.15454:2440 62.05685:705 62.99188:953 64.50626:2309 66.03318:986 68.24625:6087 69.14046:719 70.08684:3708 77.1494:3922 78.08202:3874 80.99731:38 83.15383:1547 84.06863:2373 86.0534:1494 86.96143:1253 88.26299:1426 89.00703:3231 90.13128:2559 91.08236:505 93.11011:6311 94.20611:973 95.1094:1112 96.043…	181070	8355.38	12706	20925.1	22675.7	20813	11715.4	14815.6	13330	14850.4	14850.4	14850.4
324	10.424	1353.08	73.0589	L-Serine; GC-EI-TOF; MS; 3 TMS; BP	0.526	6.049	1348.4	C3H7NO3	Serine and derivatives	MTCFGRXMJLQNBG-REOHCLBHSA-N	OC[C@H](N)C(O)=O	340	False	False		FALSE	FALSE	90.9	0	99.9	84.9	83.4	86.3	86.8	L4	51.03422:291 52.98014:5959 55.04749:1155 58.04686:2879 58.98313:36593 59.95217:8021 61.02164:7411 62.35337:1006 62.8705:1628 63.6932:1 65.28792:2532 66.03602:1657 71.08033:6467 73.06462:312873 74.10666:25294 75.00176:19913 76.94455:6037 77.98881:1032 79.05412:1206 80.01968:1651 82.32522:2864 83.16802:5456 86.0642:3773 88.97327:2629 89.93818:1605 91.83325:1719 94.96435:3142 96.41978:1906 97.22325:…	36382.6	186432	32830.9	32886.2	52784.9	315627	321250	403069	392014	89931.4	89931.4	89931.4
325	10.427	1353.88	81.1341	Unknown	0.842	null	null	null	null	null	null	4	False	False		FALSE	FALSE	null	null	null	null	null	null	null	CHLOREK	50.29129:2594 51.15953:1 51.81453:1 55.08032:4707 56.17701:1031 57.91554:1 59.98837:3496 61.73761:1 62.32734:371 62.84876:1 63.61894:288 64.94829:1 66.03074:2309 68.7717:0 70.145:1 71.10683:5208 74.95961:4766 76.95218:1 79.12415:3333 80.19714:2693 81.13408:10077 84.0005:2120 86.05048:1432 87.33547:1259 88.87157:1914 91.08679:1678 92.98218:1430 94.17186:37 101.85262:343 104.13892:647 106.2355:836 …	17398.6	15643.9	11190.5	10179.3	13495.1	14762.6	8889.73	20210.7	12879.4	15091.4	15091.4	15091.4
326	10.431	1352.78	503.474	Unknown	0.263	null	null	null	null	null	null	4	False	False		FALSE	FALSE	null	null	null	null	null	null	null	CHLOREK	51.07731:2074 51.93654:2091 54.09474:4900 58.1968:1051 59.07722:3240 60.88236:542 62.02423:130 63.86902:393 64.84317:1385 75.02703:16493 76.06979:377 78.01354:1720 81.02688:5092 82.15339:873 84.07324:1567 89.1185:1737 90.10938:1153 93.10675:2284 103.7655:1312 104.76818:304 105.33166:1552 106.95578:54 110.53513:4215 114.01241:226 117.98374:1536 120.04694:217 121.9251:890 124.38339:1214 125.07987:2…	2474.22	409.051	251.918	2588.87	834.604	5.22e-06	139.161	50.368	377.338	611.479	611.479	5533.53
327	10.455	1355.19	55.0057	Unknown	1	null	null	null	null	null	null	4	False	False		FALSE	FALSE	null	null	null	null	null	null	null	CHLOREK	50.93363:431 52.05791:618 54.03077:673 55.00574:14504 56.15087:1569 57.05535:1207 59.98061:6108 61.00297:312 65.1484:1653 66.1093:722 68.00995:3924 69.09074:5635 76.14239:394 77.10552:7289 81.10504:7932 81.97311:7216 83.14078:1248 85.91981:1584 86.43132:1464 87.0635:873 88.03903:320 88.90672:962 91.77577:2752 92.97355:856 94.0304:1219 98.88198:4120 102.96462:3423 104.14084:1593 106.1577:1201 107.…	34031.6	13308.6	20656.2	16339.9	16902.3	17565.6	15871	11411.4	13674.8	16924.9	16924.9	16924.9
328	10.461	1356.06	435.397	Unknown	0.579	null	null	null	null	null	null	4	False	False		FALSE	FALSE	null	null	null	null	null	null	null	CHLOREK	52.9877:3777 54.11117:2683 56.09627:6639 57.05545:2562 59.12203:979 64.25608:688 65.96262:73 67.03813:218 68.03586:3210 71.06971:2878 72.02566:3011 73.23665:798 74.21635:2548 75.03249:22984 76.09434:1081 78.06163:2052 79.86139:1264 82.03217:1607 83.11501:1 85.16129:4749 86.67197:844 88.16314:194 92.52053:3950 95.14851:1829 96.49364:6833 98.1731:6035 100.1795:1781 102.50506:465 107.08958:2081 109.…	2852.87	1433.2	272.015	0.00675051	119.676	807.819	86.4255	422.01	250.749	704.415	704.415	704.415
329	10.467	1356.72	72.5659	Unknown	0.947	null	null	null	null	null	null	4	False	False		FALSE	FALSE	null	null	null	null	null	null	null	CHLOREK	53.14752:2044 57.04582:3337 58.798:198 63.10204:2636 63.93898:683 66.90018:1739 67.81053:2127 70.0749:2386 71.14941:2627 72.56592:28481 73.09981:6802 74.12334:4344 75.96944:4226 77.0543:6483 77.98537:2577 80.06644:3308 82.04521:5911 83.09509:2721 85.04281:7274 90.12808:715 92.35147:324 93.15606:497 95.12472:5381 96.10395:557 97.08401:5584 97.98328:1634 98.62056:7474 99.92721:1466 100.82692:533 10…	50357.2	81775.4	102031	80194	82685.7	67801.8	95671.3	166763	130140	65989.7	52994.7	84977.6
330	10.489	1358.39	69.5926	Unknown	0.474	null	null	null	null	null	null	4	False	False		FALSE	FALSE	null	null	null	null	null	null	null	CHLOREK	52.37003:6274 53.0895:559 55.07851:16941 58.07695:3654 58.91571:3234 60.51676:4407 63.00011:1640 65.4827:3098 66.95641:6590 68.12587:6429 68.96363:8487 69.59258:21447 70.33868:1084 73.07296:1379 76.4425:2865 77.18827:2373 78.35324:2116 79.02735:2294 83.10767:648 84.04751:1690 86.11145:1462 87.26794:2761 88.98974:623 91.13339:3811 92.21632:3614 93.05585:8417 94.19315:2075 95.12302:4585 96.12894:16…	48338.9	17132	27373.7	25238.4	15622.3	143813	151790	77247.1	199911	42897.6	42897.6	42897.6
331	10.491	1357.89	299.021	Unknown	0.421	null	null	null	null	null	null	4	False	False		FALSE	FALSE	null	null	null	null	null	null	null	K3	50.07925:280 51.08107:3841 52.1258:4656 61.12187:3544 62.92311:1488 64.7802:213 65.46655:518 70.17533:1923 73.84715:17 75.95724:518 77.96831:2578 79.06612:3614 84.9098:1627 85.57282:3432 89.13961:4315 89.77702:158 92.42014:5003 93.00716:4884 94.03783:689 99.96086:2377 101.17905:430 105.46049:983 108.04038:3396 109.9942:27 111.04456:2581 112.03122:3128 113.3895:478 114.33506:310 116.23444:769 119.…	14665.5	19262.2	19593.7	35069.4	12884.9	33648.3	18017	27880.9	8092.72	18434.7	18434.7	18434.7
332	10.513	1359.69	74.9957	Unknown	0.789	null	null	null	null	null	null	4	False	False		FALSE	FALSE	null	null	null	null	null	null	null	CHLOREK	50.2229:45 52.12733:220 52.93304:2021 55.09671:4827 56.04897:3472 58.18598:3822 59.05093:235 60.12529:771 61.07119:2717 62.92433:2388 64.15132:350 64.76537:2785 65.38708:917 68.35774:1339 73.08148:756 74.99571:24065 76.9454:3684 79.04133:9962 80.11411:635 81.10281:8138 83.09931:5106 85.14706:534 89.42002:1433 93.1003:1399 93.87964:3373 97.09212:6951 97.9384:711 98.59528:3310 99.27322:2581 101.112…	60697.9	25553.8	32591.3	56146.2	48649.6	53092.6	48591.8	94903.4	26123	52085.5	52085.5	52085.5
333	10.529	1360.67	147.035	Unknown	0.842	null	null	null	null	null	null	4	False	False		FALSE	FALSE	null	null	null	null	null	null	null	K1	50.64151:4123 51.41262:550 53.18134:2984 57.11827:5373 60.02763:1412 61.07034:2707 62.98599:1649 64.42907:5002 65.20932:1963 69.01985:10872 73.03229:5235 77.78598:6635 78.84296:0 79.34718:6031 80.28405:1 83.06242:680 84.01655:1873 86.29423:721 87.43916:2238 88.64534:2788 89.3287:373 93.07441:4231 93.86293:1352 98.1228:5237 99.11221:3073 100.72314:2730 101.22909:1995 102.87643:1940 104.0732:1 105.…	9965.49	32243.7	11119.2	15215.6	16170.3	51083.8	26288.8	62488.6	47888.3	31938.4	33588.5	24640.6
334	10.538	1361.47	133.077	Unknown	0.842	null	null	null	null	null	null	4	False	False		FALSE	FALSE	null	null	null	null	null	null	null	K1	52.07581:0 56.1401:9996 56.98904:7737 57.6775:6336 58.24853:4383 59.06134:6283 59.86345:3645 62.14896:46 63.94869:1977 66.12074:8735 66.99827:6676 68.13815:6853 69.04746:0 70.09702:4842 71.08913:8049 72.37107:633 73.11337:16259 73.91965:937 75.00713:0 76.09837:1597 76.99046:2807 78.21003:5196 80.15037:3254 80.91408:6260 81.69748:4134 82.8765:3227 85.18076:7771 88.17625:103 89.19372:5802 90.01916:…	9216.5	21833.5	30229.3	35793.7	22219.9	13458.8	10649.6	20152.2	9857.18	25395.8	25395.8	25395.8
335	10.557	1362.87	70.6115	Unknown	0.526	null	null	null	null	null	null	4	False	False		FALSE	FALSE	null	null	null	null	null	null	null	CHLOREK	50.37257:2337 51.08796:1533 57.06954:11146 61.15734:997 61.67778:745 65.03242:1143 67.07861:3607 70.61149:29644 71.1745:18532 72.0748:2575 74.1294:1502 82.19383:2821 83.12052:4875 85.14654:10609 86.19841:78 90.10486:1452 91.15938:4883 96.19253:2337 97.08314:5895 99.24617:1718 100.16823:1980 101.00764:1711 101.95522:599 103.00986:3071 103.99237:1837 105.02315:668 106.13377:286 106.9131:2193 107.45…	47580.8	30636.2	18241	14730.7	10911.1	41718.5	65350.6	112874	107503	24359.6	24359.6	24359.6
336	10.567	1363.62	75.0217	Unknown	0.947	null	null	null	null	null	null	4	False	False		FALSE	FALSE	null	null	null	null	null	null	null	CHLOREK	50.84509:381 51.3627:249 53.22587:2073 55.09497:7494 60.00743:1049 61.07023:1050 62.07998:599 62.98056:958 65.8612:2162 71.12856:4245 73.03882:203 73.99739:3557 75.0217:13854 80.32076:5019 81.08155:2695 83.1237:7063 83.93205:1509 87.45973:1731 91.17139:1450 91.9686:993 95.04325:2641 103.12504:213 104.29019:655 106.08978:924 108.329:2994 110.09879:454 114.42178:1762 115.06339:1687 118.17936:647 11…	44813	44758.2	49426.8	16187.9	59241	56145.8	45036.5	62288.8	70350.8	30642.1	30642.1	30642.1
337	10.571	1364.15	236.001	Unknown	0.421	null	null	null	null	null	null	4	False	False		FALSE	FALSE	null	null	null	null	null	null	null	K2	50.2222:278 56.05392:2300 58.14876:1306 61.0879:4155 62.04996:1076 63.86578:438 65.00591:1072 65.80299:27 67.05192:2319 69.97223:3569 70.99181:6119 71.95017:2896 73.01169:12252 77.01232:1246 78.12574:1299 82.4116:1628 84.91216:709 86.14632:702 87.09056:1137 87.76701:372 88.73676:882 90.07224:1764 91.01717:941 94.38109:4704 95.17202:1101 98.02152:1522 101.0325:79 102.08887:391 106.2317:12 109.9129…	1065.98	18721.6	20787.1	17776.4	11897.9	4851.7	14771.7	17110.4	10543.2	15555.1	15555.1	15555.1
338	10.587	1364.93	227.584	Unknown	0.684	null	null	null	null	null	null	4	False	False		FALSE	FALSE	null	null	null	null	null	null	null	CHLOREK	50.3091:52 52.14006:322 52.64436:2729 53.16186:3270 56.01769:1893 59.20776:461 60.11894:4879 61.0718:2064 66.02917:3088 69.206:4083 71.13912:7125 72.22736:819 73.03406:12896 73.96147:3883 75.0537:2404 79.0712:3292 83.05722:4228 83.98829:200 85.10379:548 87.21298:1637 88.14344:669 89.2505:677 91.16753:1531 92.43926:5288 99.09788:1535 101.0134:1836 102.55639:163 104.61642:3036 106.84461:1094 108.12…	3054.31	1372.95	1071.38	1404.36	4561.33	1655.15	3566.06	1938.81	2689.46	4116.27	4116.27	4116.27
339	10.599	1365.8	69.042	Unknown	0.684	null	null	null	null	null	null	4	False	False		FALSE	FALSE	null	null	null	null	null	null	null	CHLOREK	52.13258:1776 52.84714:1632 54.05499:1058 57.99667:1953 59.10027:2326 60.21706:1233 62.84336:395 64.02301:1325 67.09765:244 69.042:10743 69.98285:1306 74.10552:1174 75.03817:10044 75.90528:6566 80.16322:1946 81.0301:2496 83.16986:1916 85.06068:180 85.92335:356 86.82945:1670 88.2253:1356 91.05071:2437 92.17049:1561 93.0731:5281 94.22675:604 97.12092:5803 99.03999:3779 103.18598:1476 104.97716:12 1…	22958.2	25393.7	21403.2	16994.4	14449.6	48608.7	39263.8	25377	18770.3	28820.9	28820.9	28820.9
340	10.608	1367.1	250.481	Unknown	0.474	null	null	null	null	null	null	4	False	False		FALSE	FALSE	null	null	null	null	null	null	null	K1	50.17336:1015 51.00662:3573 52.08131:1274 53.35256:941 57.89064:1327 58.97034:2609 59.78456:1910 62.12836:477 62.94126:1746 64.9534:331 65.87243:5216 66.96817:3335 68.17432:6295 69.14352:10818 70.16263:1116 77.07499:3464 79.05366:7074 80.35284:1235 81.15592:817 83.15168:2003 84.21927:5900 85.1498:2994 90.34434:866 91.62366:0 92.99101:6750 95.0546:9837 96.11609:4749 99.29557:1702 101.04541:2770 10…	608.932	1757.65	1279.09	130.144	135.932	322.024	358.81	784.957	1064.11	974.764	974.764	974.764
341	10.609	1365.84	530.593	Unknown	0.421	null	null	null	null	null	null	4	False	False		FALSE	FALSE	null	null	null	null	null	null	null	K1	50.33849:1760 51.98523:747 56.03036:4635 59.85865:123 62.90142:1324 73.06976:13497 78.20588:3844 79.03162:854 80.10448:880 84.21584:4924 86.84151:496 87.67298:677 89.99194:206 92.13641:360 93.03777:1452 93.82713:1844 98.07024:2550 100.0937:2673 101.71983:500 102.32291:30 102.93089:624 106.16856:2055 109.11774:571 122.21594:2288 122.9669:1306 124.06411:1112 125.00907:955 126.05176:555 127.14146:27…	72.3388	11732.3	0.0118598	737.069	55.7458	75.3335	0	1289.85	0.00862675	87.3018	87.3018	87.3017
342	10.638	1368.25	75.0359	Unknown	0.842	null	null	null	null	null	null	4	False	False		FALSE	FALSE	null	null	null	null	null	null	null	CHLOREK	50.15061:196 51.06127:2088 54.98724:7798 55.5244:1 57.0487:45 58.25382:4060 61.07506:1771 61.81884:2354 62.92048:1091 64.02818:675 64.94555:670 70.10403:4681 72.39517:8227 75.03595:34222 76.10067:1280 79.13033:1142 81.07646:6284 82.14474:1 83.98283:4939 85.13837:984 85.9775:1 88.27137:924 89.44506:1409 91.02153:2858 92.74989:3497 93.29165:0 94.14771:227 96.0989:3956 98.06606:9985 99.19027:2539 10…	56153.1	125010	283903	105203	98866.9	268477	176810	283396	449076	151847	151847	151847
343	10.646	1369.28	73.0435	Unknown	1	null	null	null	null	null	null	4	False	False		FALSE	FALSE	null	null	null	null	null	null	null	CHLOREK	50.16673:1 51.14934:885 52.91578:1 56.16516:5512 58.07334:4347 59.09242:12331 60.99189:1522 62.78331:947 63.61221:1532 64.43125:1710 65.10212:981 67.04474:1301 68.06422:5484 69.1096:3110 70.05866:4811 71.12347:13318 72.57715:0 73.15668:9522 77.8989:2468 81.05717:6243 82.0438:782 83.12138:6370 84.055:32579 85.19605:2422 86.00096:1 86.70531:1 87.2104:0 89.23619:569 90.19693:447 91.1371:8334 93.0923…	27983.2	427518	618974	503405	410632	946318	679794	1113914	1211017	638258	638258	638258
344	10.669	1371.07	81.0518	Unknown	0.947	null	null	null	null	null	null	4	False	False		FALSE	FALSE	null	null	null	null	null	null	null	CHLOREK	50.09896:90 51.14851:533 55.04626:5271 58.33374:3942 68.45532:3445 79.15911:0 81.0518:8521 86.02119:1112 86.99898:463 91.27268:1390 93.1255:4569 95.096:1109 96.44022:2893 98.11447:3992 101.24979:1662 102.39277:446 103.31171:1801 105.19966:3795 106.28342:1547 107.99009:1822 109.02509:2218 109.82458:1168 114.65093:441 115.57357:1054 119.06168:1662 122.2401:1895 130.78885:556 131.28992:1 133.10121:1…	15929.6	17963.1	7342.06	5937.65	7338.09	7787.47	13613.8	17725	10236.4	12114	12114	12114
345	10.693	1372.7	299.091	Unknown	0.947	null	null	null	null	null	null	4	False	False		FALSE	FALSE	null	null	null	null	null	null	null	CHLOREK	50.15744:129 52.21399:1577 53.01501:1250 54.32289:681 55.16134:1478 57.05408:354 58.20316:878 59.17548:4686 60.02578:3890 60.85053:709 64.89129:509 67.026:1787 72.25676:444 77.0695:1146 82.12588:51 83.12456:1409 89.97517:1590 93.2091:3661 95.18723:327 96.12296:1362 98.10572:123 100.2352:392 101.33013:555 105.15512:480 114.86076:34 117.8374:936 119.59617:543 123.12859:4363 124.7018:865 125.52685:2…	11191.9	6380.65	17750	22217.9	12653.9	22325.8	17950	12624.3	8640.26	19602.4	19602.4	19602.4
346	10.715	1374.28	54.5177	Unknown	0.842	null	null	null	null	null	null	4	False	False		FALSE	FALSE	null	null	null	null	null	null	null	CHLOREK	51.23105:1908 51.81423:322 54.51767:18707 57.03001:4742 60.80133:1154 61.39233:1961 62.84535:1788 63.54087:84 64.84944:1017 68.06947:1891 71.19434:2990 72.07684:1104 76.00252:6023 77.03239:2319 77.97601:659 82.19297:1418 83.09564:8237 85.00869:10356 86.08689:1011 91.01411:3126 98.08083:1392 103.96896:1469 105.96143:310 107.17866:118 110.10593:1263 111.0711:5688 112.04599:2466 116.03618:1370 117.0…	27806.2	29805	10681.8	26750.3	25909.9	24058.9	36483.4	32702.4	28651.4	19678.7	19678.7	19678.7
347	10.724	1375.17	69.1516	Unknown	1	null	null	null	null	null	null	4	False	False		FALSE	FALSE	null	null	null	null	null	null	null	CHLOREK	50.8597:552 51.6347:11 57.10562:6102 58.15212:1245 69.15164:11212 69.97463:6319 72.2301:5850 73.02802:6002 77.78083:1147 82.43707:1189 84.06138:0 85.20776:8274 87.24288:712 87.77856:211 88.9671:57 90.03512:1355 94.08115:1446 95.12148:819 99.14615:3518 100.30663:646 101.02607:262 103.45294:1804 105.1454:391 111.98589:341 125.22493:2840 126.91225:3165 128.12236:1856 130.99928:231 135.07724:127 137.…	16332.4	14206.3	44298	11899.7	31843.6	52280.3	26913.3	6144.49	31277	14900.7	14900.7	14900.7
348	10.733	1375.79	75.0045	Unknown	0.684	null	null	null	null	null	null	4	False	False		FALSE	FALSE	null	null	null	null	null	null	null	CHLOREK	50.22292:355 50.8408:1473 51.77486:2234 53.06866:579 63.67321:893 64.58217:383 66.16898:460 67.0019:1429 67.96879:2233 74.00803:5000 75.00456:10258 76.05982:2555 77.08459:5428 78.42894:545 79.16501:3680 85.94121:1718 91.1701:2624 92.84277:1092 94.73154:1 96.0649:3281 97.13479:2126 98.00574:1969 102.2249:142 102.97589:2067 105.06297:1085 106.37845:1090 107.03045:524 108.60656:293 110.14595:2670 11…	37872.9	33694.8	35031	57197.9	46867.3	59453.9	18809.1	27650.8	54070.7	38010.4	38010.4	38010.4
349	10.75	1377.12	55.0188	Unknown	0.947	null	null	null	null	null	null	4	False	False		FALSE	FALSE	null	null	null	null	null	null	null	K1	51.78257:3619 55.01879:11061 57.99966:7090 60.13303:1366 65.01606:2937 66.00208:2093 69.0526:1 70.22139:2711 73.22377:3153 75.07935:9871 75.9997:4798 79.07467:1480 80.05614:954 81.1012:7282 84.04275:4139 85.08904:5808 86.80304:1459 87.39015:1962 90.13511:2421 91.06387:1859 92.12655:1781 93.11427:8088 94.43539:3005 97.16985:2750 99.98299:1253 101.11154:1060 107.04636:1730 107.99681:4043 109.13488:…	21804.6	24901.9	12871.5	15539.9	15602.1	11212.8	21925	14060.5	16089.1	14521.5	14521.5	14521.5
350	10.766	1378.18	219.114	L-Threonine; GC-EI-TOF; MS; 3 TMS; BP	0.737	5.629	1375.4	C4H9NO3	L-alpha-amino acids	AYFVYJQAPQTCCC-HRFVKAFMSA-N	C[C@H](O)[C@H](N)C(O)=O	340	False	False		FALSE	FALSE	86.8	0	100	78.1	67.1	91.6	84.2	L5	50.43935:1135 53.05728:3895 55.8089:345 57.11128:31047 58.99644:3361 60.04944:1778 63.23475:207 63.8628:530 64.99342:2297 65.96468:3172 67.54195:3793 72.27733:2457 73.05132:88462 74.14397:9816 75.88007:2381 78.06509:1394 82.11784:5637 83.07639:3105 85.08027:7721 86.26683:2007 87.14244:3304 88.29821:1314 89.92676:2029 91.20468:666 92.00296:1157 93.0239:5846 94.96806:217 96.07991:4591 97.01821:323 …	1709.65	1434.83	1153.18	597.678	921.048	12697.1	72124.1	31885.7	58715.9	3038.04	3038.04	3038.04
351	10.767	1377.51	215.963	Unknown	0.474	null	null	null	null	null	null	4	False	False		FALSE	FALSE	null	null	null	null	null	null	null	CHLOREK	52.51047:1029 57.03006:3658 58.98481:5348 59.93341:1431 60.98778:872 62.19982:187 64.18467:56 65.29914:864 67.01445:1557 68.12067:4371 70.98628:1677 73.04082:1214 74.15735:10194 75.06236:1472 76.96602:1493 82.17641:1783 82.81886:9584 87.80742:213 93.12351:1771 93.99199:2906 96.06829:2373 99.2094:1456 100.08234:1974 101.998:266 105.1245:207 105.9182:786 109.10863:3999 110.14193:1951 112.19397:1135…	2964.9	324.525	1248.88	1898.77	765.521	1290.7	2731.57	749.176	1717.55	702.73	702.73	702.73
352	10.78	1379.3	55.0547	Unknown	0.684	null	null	null	null	null	null	4	False	False		FALSE	FALSE	null	null	null	null	null	null	null	CHLOREK	50.18985:567 52.21207:67 54.31579:5750 55.05472:8352 59.063:1142 61.60613:153 62.14891:119 65.29249:1960 67.07725:900 70.30984:3200 75.0876:5077 76.83455:178 77.45862:1869 79.05009:6353 83.09827:7146 85.1357:2207 85.87898:1554 90.12585:2057 91.08946:953 92.466:1446 93.33731:467 95.1442:691 96.01302:2062 97.11883:5099 100.98921:879 107.09697:3065 108.03184:1471 118.27179:650 119.13224:1440 120.237…	21804.6	25964.8	12603.4	13416.7	12380.1	14968.4	22702.5	32480.4	15123.5	18144.3	13526.5	14194.1
353	10.793	1380.03	294.438	Unknown	0.632	null	null	null	null	null	null	4	False	False		FALSE	FALSE	null	null	null	null	null	null	null	CHLOREK	54.13174:8353 55.0986:3115 56.31364:5036 58.37895:468 59.24205:2247 61.05754:1279 66.37408:4044 68.23023:161 69.11046:7803 71.86808:2720 72.98279:8064 77.80956:867 79.15572:0 80.17628:2097 81.12541:5132 83.03083:9229 86.42867:2586 87.23355:177 89.83539:545 90.873:1003 92.05884:964 95.05175:4246 96.35142:2311 101.20403:631 104.2766:499 107.16196:3873 107.78822:617 111.08303:1399 111.97864:1172 113…	1743.29	2607.4	653.58	1171.6	944.727	1474.53	2336.43	1422.35	3545.27	784.567	784.567	784.567
354	10.803	1380.91	75.0298	Unknown	0.789	null	null	null	null	null	null	4	False	False		FALSE	FALSE	null	null	null	null	null	null	null	K1	51.161:729 54.04186:4909 55.02853:4330 59.11198:6944 60.06615:1221 62.78662:489 64.12244:356 65.05399:1059 67.93136:1 71.00242:2398 75.02979:9620 77.0284:655 80.39206:1017 82.05151:3786 85.09782:2926 88.02943:145 90.23345:587 92.56384:2350 93.14203:1802 95.89339:1278 98.08138:4943 99.17008:2896 99.9859:2000 101.18478:354 102.20441:799 103.05403:105 104.98883:3861 107.99199:181 112.26341:60 118.20…	41669.5	39443.5	41036.8	13179.1	31945.1	50396.5	48708.2	89747.1	79566.8	50559.3	50559.3	50559.3
355	10.833	1382.82	73.0431	Unknown	0.895	null	null	null	null	null	null	4	False	False		FALSE	FALSE	null	null	null	null	null	null	null	CHLOREK	51.96414:689 54.06804:4810 57.96875:1966 59.85804:483 63.08968:953 69.49776:4807 73.04311:7678 76.79124:3655 77.4063:1374 79.01543:2158 79.83282:48 81.0218:70 81.94164:680 86.91988:1489 88.1583:1345 90.42506:3807 91.13955:3657 92.10476:818 97.09533:3682 99.11713:3449 99.63474:1150 100.15344:269 101.16608:794 101.74306:526 103.97662:1712 105.23247:2129 105.91219:323 107.02927:95 111.19003:1165 119…	22046.9	38213.3	3515.33	25279.4	11512.6	51777.4	39310.4	21756.3	6825.64	36605.1	36605.1	36605.1
356	10.85	1384.08	75.0417	Unknown	1	null	null	null	null	null	null	4	False	False		FALSE	FALSE	null	null	null	null	null	null	null	CHLOREK	50.02106:169 51.28391:749 52.2551:177 52.85472:1420 56.03537:1782 57.07514:1 62.19304:70 63.90003:460 65.9043:2272 67.03052:9909 70.02038:3125 75.04166:20632 75.8537:1285 79.13178:632 81.10283:1331 82.19338:8206 84.12287:1670 85.76612:124 94.18082:2123 95.21538:4280 96.23537:112 98.12887:2945 98.71143:105 99.41056:2309 103.02756:2052 108.1856:4734 109.04044:0 109.96683:841 116.09842:3487 117.0194…	37200	31306.1	19356.7	36253.1	23320.7	28967.5	14624.8	28822.9	25557	27952.6	27952.6	27952.6
357	10.852	1384.4	176.116	Unknown	0.684	null	null	null	null	null	null	4	False	False		FALSE	FALSE	null	null	null	null	null	null	null	CHLOREK	51.13969:2113 51.67775:139 53.95139:1042 55.0853:1571 56.0613:1696 59.00969:378 62.89546:623 64.42856:1069 66.00766:1166 68.05198:1349 69.20643:756 74.15604:1882 75.86506:1945 76.90885:1466 83.07436:4770 85.08405:2898 85.99262:806 86.59763:22 87.57103:991 90.40598:1790 91.1236:3179 92.03939:637 93.94989:1629 98.08202:265 99.87066:2024 100.47664:1058 101.75751:1416 104.18134:695 105.11738:1746 109…	3786.59	60884.3	101677	66568.1	55223.8	21277.2	16071.2	22421.3	16201	46077.7	46077.7	46077.7
358	10.87	1385.74	131.086	Unknown	0.842	null	null	null	null	null	null	4	False	False		FALSE	FALSE	null	null	null	null	null	null	null	CHLOREK	52.16586:0 55.0707:151 57.03108:563 59.06906:1755 63.45169:298 68.29321:1365 69.09897:3303 71.88487:921 81.02403:970 85.92526:1057 87.82826:1482 89.20021:1170 93.00663:4518 93.98995:593 95.08646:5429 97.10416:691 99.89323:1837 104.90952:1142 106.08572:1060 109.3466:2703 113.65636:851 119.03297:2618 120.97688:1501 123.03463:685 124.39519:213 125.23644:965 128.9708:545 130.95291:1068 134.04135:281 …	4785.63	12002.3	20185.5	31774.5	18681.7	44328.5	25248.8	50426.4	46896.8	25745.2	25745.2	25745.2
359	10.878	1385.97	177.068	Unknown	0.474	null	null	null	null	null	null	4	False	False		FALSE	FALSE	null	null	null	null	null	null	null	K1	53.20858:272 54.01714:3066 55.02686:565 55.64496:4166 56.16441:971 62.00658:673 62.94834:554 63.55232:160 65.29427:771 65.90236:1 68.04459:1714 69.22778:1539 72.07494:702 74.18268:3659 77.99766:1261 79.07559:965 83.08446:3849 84.17737:0 85.02:1902 87.05803:645 88.09696:1089 90.11517:3105 91.05361:6582 92.16901:2422 96.16686:4998 99.13113:1476 100.82354:327 102.49323:1347 115.407:1321 117.99738:16…	2966.61	7860.55	6143.98	8052.6	14898.5	1495.86	4133.71	3689.38	3807.23	3929.38	3929.38	3929.38
360	10.892	1387.03	50.2964	Unknown	0.211	null	null	null	null	null	null	4	False	False		FALSE	FALSE	null	null	null	null	null	null	null	CHLOREK	50.29637:1401 53.28594:586 55.06293:878 58.01604:1775 60.08135:1518 60.98189:2869 63.35697:38 65.02787:1829 69.06915:774 70.11786:2745 71.13641:6990 74.45611:10890 75.89215:4730 79.88239:606 81.94042:629 83.16875:4019 86.59968:728 87.15208:781 88.31198:1013 95.1057:585 100.87462:196 101.47684:1 102.20815:603 105.92854:1426 110.14214:2046 113.20272:1967 119.18727:900 120.1626:989 121.12367:0 122.1…	1564.31	5072.6	4808.75	3700.81	3305.98	4529.59	4510.96	3817.59	4366.32	3932.43	3932.43	3932.43
361	10.895	1387.59	75.002	Unknown	0.474	null	null	null	null	null	null	4	False	False		FALSE	FALSE	null	null	null	null	null	null	null	CHLOREK	55.08279:3682 56.05885:2642 57.05238:976 58.98505:406 60.00668:1117 62.50458:59 64.18649:499 67.04282:4343 68.13976:0 69.04424:1265 71.17702:3424 71.86974:848 75.00202:21230 77.14374:404 79.8949:320 81.02293:7 85.06847:3468 89.14495:1824 90.02298:1 90.96402:1996 91.79166:591 92.30627:756 93.00689:4186 94.14946:1113 96.28036:1158 98.05546:2364 99.01553:1670 102.98189:772 105.06227:227 106.20296:94…	32467.6	50519.4	29880	45183.7	30509.3	18754.3	16586.8	17850.4	34405.6	44537.3	44537.3	44537.3
362	10.907	1388.18	73.0503	Unknown	0.789	null	null	null	null	null	null	4	False	False		FALSE	FALSE	null	null	null	null	null	null	null	K1	50.93866:1725 53.02471:2500 53.84351:998 57.02284:3553 58.02159:1370 58.5426:1099 59.07835:27338 59.82925:1012 60.39734:208 65.39827:19 65.90048:2168 66.62544:12128 67.16485:5014 68.84322:753 70.1051:1235 73.03998:247509 73.98449:26701 75.00575:21887 75.96685:3246 77.00168:3864 77.59736:1647 80.26921:7013 81.07611:310 81.6992:6430 82.2187:1227 86.07648:7243 87.10886:1573 88.66361:39701 89.26093:3…	17146.7	282869	371543	260361	212321	48777.8	36854.4	40728.3	42190.2	199068	199068	199068
363	10.907	1388.34	212.97	Unknown	0.895	null	null	null	null	null	null	4	False	False		FALSE	FALSE	null	null	null	null	null	null	null	CHLOREK	51.15105:1327 51.65278:128 52.53517:1328 53.19356:1436 54.45229:970 55.14803:4842 56.16051:1642 57.18107:1456 58.23339:1468 61.8306:228 65.07432:2928 66.05167:1205 69.0088:1189 70.02665:4296 71.03464:8032 72.49207:8387 74.99351:8971 77.16068:982 81.03703:4226 83.05825:182 85.13435:460 87.7441:744 88.96707:68 90.20034:792 91.78374:1218 92.8432:1249 93.77094:1340 96.00033:3007 98.13622:418 99.0073:…	3811.41	1669.85	1669.63	1139.8	3379.83	13352.5	6036.57	13506.8	9934.09	8268.85	8268.85	8268.85
364	10.936	1390.27	82.6772	Unknown	0.947	null	null	null	null	null	null	4	False	False		FALSE	FALSE	null	null	null	null	null	null	null	CHLOREK	50.16999:325 51.05829:1107 52.94896:3457 54.09811:4103 55.74521:1745 56.24633:1431 57.00409:5615 57.61478:5005 58.45847:559 59.98796:273 64.84766:524 65.42228:442 67.22747:1487 68.14564:169 69.99368:3080 72.07945:320 73.10487:2025 77.13104:157 77.95532:1779 79.02815:3532 81.83147:1880 82.67721:9983 83.1939:7145 84.11114:92 85.27512:236 85.9626:1405 88.63784:128 90.16206:994 93.0341:471 94.29562:3…	29370.9	29362.2	38518.4	23693.9	23569.8	30835.2	28635.7	28857	29762.2	28540.4	28540.4	28540.4
365	10.953	1391.72	82.0577	Unknown	0.684	null	null	null	null	null	null	4	False	False		FALSE	FALSE	null	null	null	null	null	null	null	CHLOREK	50.38605:1340 50.97836:156 54.40629:4854 57.08342:2873 58.18274:1797 60.22028:774 63.23488:1181 64.57124:727 65.13941:592 70.47709:1963 71.13322:2080 72.25266:486 74.08855:1185 76.13856:2112 76.90354:1317 77.84988:0 78.50514:0 82.05768:5122 83.80786:530 84.36159:2028 85.83333:1888 89.24749:1 90.97613:0 95.10523:2981 98.09393:241 100.67799:72 102.14576:801 103.8973:319 105.14687:64 106.99459:2062 …	7419.31	10182.3	69533.8	13979.1	21872.1	13385.5	19982.3	14799.5	77624.9	10786.7	10786.7	10786.7
366	10.956	1391.67	147.038	Unknown	0.947	null	null	null	null	null	null	4	False	False		FALSE	FALSE	null	null	null	null	null	null	null	CHLOREK	52.18177:2040 53.27591:716 55.1356:7752 56.20864:910 58.99682:3411 60.30818:8 61.12712:786 64.58298:1344 65.08468:979 65.8066:47 68.41702:6102 69.15251:10295 70.31951:7622 73.03803:10313 74.45989:3283 75.03836:11622 75.99313:3660 78.46085:3255 80.24767:619 83.04826:4397 87.41299:2781 88.01996:1702 89.28632:638 92.28947:2399 93.11546:2380 93.79845:717 98.99244:181 99.94474:1006 101.3481:1041 103.0…	9313	48425.6	69820.8	13006.1	9057.45	69235.6	50396.7	70667.1	65746.8	38197	38197	38197
367	10.983	1393.73	160.109	Unknown	0.842	null	null	null	null	null	null	4	False	False		FALSE	FALSE	null	null	null	null	null	null	null	K1	50.2335:1549 54.06131:1508 58.01946:410 59.053:31106 59.98562:3037 60.86424:2368 61.87001:855 63.14618:785 67.12416:288 67.98092:1980 71.37989:5076 72.14416:4093 73.05728:258042 74.08238:14870 75.06515:21155 76.19336:2970 77.99146:196 81.17357:937 83.11468:5708 84.08825:4438 84.97918:7373 86.20235:9795 86.98857:2199 88.06512:3886 89.04985:41829 90.21909:3639 91.07705:6234 92.1942:1274 94.28093:21…	651.404	411736	730333	466351	362198	13164.8	12968.7	14725.8	14496.1	315697	315697	315697
368	10.984	1393.42	105.032	Unknown	0.526	null	null	null	null	null	null	4	False	False		FALSE	FALSE	null	null	null	null	null	null	null	K1	50.19452:824 52.85632:2312 55.04962:9565 56.16958:1521 58.07615:2513 59.92592:3581 61.15053:1732 63.68461:671 64.85883:1140 65.91866:4256 67.06368:6296 68.11136:1752 69.06051:7185 71.14198:1697 72.42702:7241 73.07547:23303 78.06458:3056 80.19241:0 81.00442:7910 85.07888:601 86.05777:924 90.16148:2323 91.83293:1768 95.03653:9277 97.17741:757 98.71259:7661 100.55454:7692 101.31626:4818 102.2196:218…	5182.02	84094.3	113166	89711.2	54355.4	3886.45	5911.95	7069.5	3996.76	54043.2	54043.2	54043.2
369	10.991	1394.3	68.9909	Unknown	0.474	null	null	null	null	null	null	4	False	False		FALSE	FALSE	null	null	null	null	null	null	null	CHLOREK	54.11992:570 56.10371:401 59.55536:5 63.10259:1315 64.78226:708 66.10801:488 67.05862:961 68.15748:1749 68.99089:4990 72.02417:1129 74.2367:1783 75.88635:476 78.97866:1552 80.24644:0 86.07728:258 88.81606:896 89.84813:257 90.87524:765 92.42554:219 93.1316:2291 97.07574:1989 98.92012:2360 102.26277:807 102.92195:411 104.11947:282 104.7934:1037 108.39971:695 111.28205:4166 112.27058:1506 114.88272:…	15746.5	17606.1	11414.4	14975.3	20034.3	18896.6	19975.3	6982.09	24868.6	21625.5	21625.5	21625.5
370	11.002	1395.15	299.067	Unknown	0.526	null	null	null	null	null	null	4	False	False		FALSE	FALSE	null	null	null	null	null	null	null	CHLOREK	51.04314:8 53.04701:2549 58.16095:791 60.84103:1359 61.34335:0 70.23869:167 74.21105:302 75.03278:3618 77.09971:1636 78.00044:1822 80.15891:284 82.1869:192 85.0921:5653 86.09772:284 87.33648:43 88.72879:1247 91.16768:1527 92.18992:416 94.21034:1572 95.1079:998 96.13654:0 99.17428:3933 99.85795:645 100.39713:940 103.09915:1407 106.28596:131 108.24006:643 112.10184:725 113.13773:444 115.92902:7 121…	10068.5	10459.7	17112.3	20263.7	20214	20108.9	13441.2	13545.6	28087.2	15582.5	15582.5	15582.5
371	11.012	1395.91	239.091	hydroquinone	0.947	7.043	1398.04	C6H6O2	Hydroquinones	QIGBRXMKCJKVMJ-UHFFFAOYSA-N	OC1=CC=C(O)C=C1	340	False	False		FALSE	FALSE	86.5	0	100	77.5	73.3	87.8	69.6	K5	51.07457:846 60.02162:2130 62.12513:1832 64.34489:3721 65.04011:1758 67.07017:3962 77.02959:3706 80.02174:3586 81.06954:5621 82.9987:109 91.082:3166 92.99774:1913 94.00405:707 95.03502:83 109.01298:6871 109.69099:1804 110.51142:2193 112.16609:12410 112.71615:10668 121.91475:525 124.113:1204 125.70358:169 136.33032:2200 137.95154:1962 138.53465:1190 146.03397:1223 149.90254:0 151.62845:1662 153.13…	2299.76	50324.2	71268.3	65038.4	45482.6	10548.1	19962	16846	18646.2	51354.7	51354.7	51354.7
372	11.028	1397.29	599.673	Unknown	0.474	null	null	null	null	null	null	4	False	False		FALSE	FALSE	null	null	null	null	null	null	null	CHLOREK	50.81775:1617 52.30241:976 53.89859:1081 54.40822:990 55.11951:9204 58.01504:2203 58.91445:3002 60.90178:2580 65.20543:99 65.82711:1465 67.91154:927 69.10424:170 73.00426:0 74.01138:852 77.27341:6222 78.47071:1707 81.01724:11131 82.12209:3316 88.83626:1344 92.18354:1726 93.12186:1594 93.9967:977 94.99876:8636 95.98272:4677 98.03602:7014 104.0452:1076 104.93706:3696 105.9514:2113 107.16904:968 109…	1801.92	455.995	0	0	0	0.007154	0.145681	93.0933	707.413	0	88.9118	0
373	11.044	1398	75.0115	Unknown	1	null	null	null	null	null	null	4	False	False		FALSE	FALSE	null	null	null	null	null	null	null	CHLOREK	52.23392:39 52.90461:0 53.65374:1 56.04957:0 57.79038:1 62.06216:15 62.71664:345 64.96426:0 67.198:2336 73.0331:7086 75.01152:8799 79.05067:2073 83.09118:7681 84.59295:385 87.27035:1 88.09348:16 89.20154:293 89.8195:1056 91.32458:1 95.26397:1835 96.03318:1 98.91114:0 100.31706:1 101.02812:1099 102.20564:93 103.29688:563 105.22472:4190 107.2081:373 111.14947:38 111.90739:1 114.98211:1770 116.1:870…	14483.3	34312.2	20163.8	41401.5	40587.7	25676.5	18333.1	43200	42942	40670	40670	40670
374	11.051	1398.59	57.0822	DODECANE; EI-B; MS	1	-1	1454.19	C12H26	Alkanes	SNRUBQQJIBEYMU-UHFFFAOYSA-N	CCCCCCCCCCCC	440	False	False		FALSE	FALSE	75.2	null	82.7	70.2	70.1	69.4	72.4	QC1	52.01726:3516 53.0217:3147 55.06994:58676 56.1174:35494 57.08604:254900 58.04944:9153 60.15966:2429 61.16948:2362 63.86111:2289 65.95076:7024 67.01347:11563 67.98699:5847 69.14341:20308 70.09226:20974 71.0633:166353 74.28607:1 76.05:3559 79.99819:3483 80.99503:1 83.17219:10393 84.13665:7390 85.13456:92901 88.17697:0 88.94923:1165 94.25407:3632 96.10627:6697 97.10834:3374 98.09674:10975 99.09385:1…	48004	112752	201854	198243	93009.1	147334	170544	166809	167230	186418	186418	186418
375	11.089	1401.77	71.134	Unknown	0.684	null	null	null	null	null	null	4	False	False		FALSE	FALSE	null	null	null	null	null	null	null	CHLOREK	50.09003:305 51.29484:915 51.85635:429 54.19574:4714 57.03709:6289 62.72159:1115 65.14153:745 66.18412:3059 67.01807:1403 69.00841:2862 71.13396:9636 72.1758:2325 75.07269:1684 76.16151:5044 77.19968:2796 77.99033:0 79.07052:4203 79.98658:2442 83.16135:8055 84.05758:1483 86.11569:236 88.87891:28 92.1218:1152 95.05693:3164 97.16714:1841 98.16517:2406 99.18227:3670 101.35194:534 102.89157:1438 104.…	18784.3	101199	15837.4	55475.3	32091.5	32572.8	13019.3	10249.7	119873	186804	108362	102895
376	11.092	1401.79	73.048	2,3-Bisphospho-glyceric acid; GC-EI-TOF; MS; n TMS; RT	0.947	8.306	1395.63	C3H8O10P2	Sugar acids and derivatives	XOHUEYCVLUUEJJ-UHFFFAOYNA-N	OC(=O)C(COP(O)(O)=O)OP(O)(O)=O	340	False	False		FALSE	FALSE	92.9	0	99.8	88.3	79.1	96.1	100	L4	53.02238:723 54.00942:4362 55.01543:13668 56.01182:22799 57.10452:12976 58.25916:5771 59.06472:30166 62.30039:1961 63.52712:3570 64.1656:1672 66.14735:1 68.03263:6417 70.10957:8965 71.04477:14717 72.14585:34187 73.06361:790246 74.08092:119366 75.04588:123484 75.95163:14944 76.97838:15416 78.0042:2797 79.7804:2116 80.93906:2842 82.31138:941 83.1493:1309 84.07896:5962 85.11554:4461 85.9344:910 86.9…	17711.5	373623	543102	456327	252665	782148	609376	815475	871816	589687	589687	589687
377	11.104	1403.04	68.994	Unknown	1	null	null	null	null	null	null	4	False	False		FALSE	FALSE	null	null	null	null	null	null	null	CHLOREK	50.66479:2250 52.31501:263 53.11037:298 54.5313:9811 56.14003:2336 57.06802:2697 59.06599:3944 61.04018:2230 65.19911:859 68.04978:4045 68.99403:12362 75.89022:3534 76.99065:3002 78.00742:2616 79.01499:2990 81.20045:1823 87.97461:857 89.00876:709 91.12949:3435 94.33785:1106 95.1185:4191 96.0631:2088 97.17252:4989 98.15246:2409 99.27844:2924 100.76955:696 101.6554:2049 103.09573:930 105.1161:4215 …	19354	5323.95	10250.7	14538	16378.9	19155.9	20403.7	16211.9	21324.1	13750.8	13750.8	13750.8
378	11.108	1403.85	81.1026	Unknown	0.263	null	null	null	null	null	null	4	False	False		FALSE	FALSE	null	null	null	null	null	null	null	CHLOREK	52.69764:1256 56.01334:5173 57.11674:1239 61.93072:515 63.51522:509 64.07509:766 65.19937:1409 67.99399:1590 68.99571:3009 69.51534:6460 72.16832:900 73.09957:4878 73.67669:721 74.38783:189 76.10303:1715 77.0706:955 77.82275:357 79.01989:191 80.15451:171 81.10259:8266 82.12255:5601 84.17831:2066 86.92612:256 88.1095:167 92.56522:214 94.28966:5407 95.2129:1859 100.3103:1291 101.22788:1480 102.1700…	18393.3	24354.3	8729.71	10688.2	13849.9	7970.68	15774.8	15339.7	8686.5	10980.2	10980.2	10980.2
379	11.129	1404.42	481.467	Unknown	0.421	null	null	null	null	null	null	4	False	False		FALSE	FALSE	null	null	null	null	null	null	null	CHLOREK	50.63706:1 53.15673:2112 55.0343:0 58.03036:16 60.04343:3457 61.00586:1141 63.73392:938 64.57008:632 65.80588:1229 68.43487:511 72.52634:2459 74.51814:1 75.05383:5519 79.12087:1814 83.19857:4077 85.12929:1349 87.05707:1168 89.79834:189 94.21373:2240 95.18344:2683 97.10505:1985 99.04234:1231 99.89337:879 100.74799:778 101.42225:645 102.99126:678 103.81048:527 107.11817:3712 108.05443:2876 109.2235…	1298.86	186.145	20.3125	387.993	0	0	108.365	61.7707	14.5252	0	246.403	246.403
380	11.145	1405.65	70.1242	Unknown	0.684	null	null	null	null	null	null	4	False	False		FALSE	FALSE	null	null	null	null	null	null	null	CHLOREK	50.58804:1 52.3263:0 54.95956:2097 56.03359:1231 57.06943:1697 59.55699:0 60.81898:0 61.3583:1 63.76791:481 65.11004:1 68.02228:2771 68.61216:1 69.16544:4508 70.12421:6653 71.02103:6211 73.00903:3015 74.28458:1 76.20886:59 77.14427:88 78.07969:468 78.9978:1 80.13731:438 83.16022:0 83.86437:1414 84.60638:1 85.24541:0 89.19412:235 90.17472:1590 92.0814:830 92.92512:375 94.11461:1 96.51286:2810 97.3…	12952	10053.7	7289.12	11106.5	7816.5	24040.4	7570.25	8919.78	12871.7	12158.9	12158.9	12158.9
381	11.152	1406.34	50.3865	Unknown	0.474	null	null	null	null	null	null	4	False	False		FALSE	FALSE	null	null	null	null	null	null	null	K1	50.34684:1183 51.12335:1552 51.95584:3785 53.00693:941 57.01186:787 62.99062:1425 66.0293:966 67.1567:2443 69.03008:2086 77.1626:3036 78.94966:2641 79.91278:2546 81.83221:589 82.9612:8790 89.13155:1014 92.1476:1779 93.16688:3777 96.1479:1019 100.60436:828 106.1574:1453 111.994:3448 117.0445:769 118.87673:442 119.50637:580 120.32726:2803 122.65433:726 123.18986:1101 124.74854:1510 125.96464:692 12…	962.825	3623.9	2585.41	2408.91	1839.62	3735.41	2112.66	4058.85	5826.64	5440.8	5440.8	5440.8
382	11.175	1407.89	58.9948	Unknown	0.737	null	null	null	null	null	null	4	False	False		FALSE	FALSE	null	null	null	null	null	null	null	CHLOREK	50.23831:247 58.9948:3722 65.94086:760 67.11604:2142 69.99092:546 70.96817:2868 77.08775:2708 78.07478:658 78.96358:75 80.04967:686 82.14669:609 85.08283:1680 86.51897:846 88.21743:2344 91.3297:174 93.18088:584 95.88279:3048 99.04337:635 101.14107:411 102.20498:279 103.07886:470 105.08322:1462 105.74578:649 108.12901:1077 111.13808:2446 111.81577:2476 112.90687:2622 113.99611:467 115.26051:1624 1…	6545.91	1731.05	24238.9	14644.5	28455.3	24050.5	8705.77	8720.81	43520.6	6065.5	6065.5	6065.5
383	11.188	1408.89	279.313	Unknown	0.684	null	null	null	null	null	null	4	False	False		FALSE	FALSE	null	null	null	null	null	null	null	K2	50.91811:842 51.9631:1168 53.85595:1735 59.82188:1 61.37292:1142 64.10132:519 68.38444:1151 69.07783:1237 70.30444:120 73.08036:3196 77.00658:42 81.13947:2919 82.10323:1744 83.22618:970 86.05372:1207 87.11465:701 88.8175:634 91.89724:139 92.9921:1977 96.21841:1281 100.19698:535 104.97156:2876 106.36985:811 111.20819:871 112.09754:850 115.13918:411 118.22397:1189 119.14198:1412 120.33777:1200 122.…	803.147	615.992	51.821	248.73	1.57e-06	58.5496	704.922	259.857	63.8543	1053.58	111.032	507.461
384	11.203	1410.1	68.9946	Unknown	0.632	null	null	null	null	null	null	4	False	False		FALSE	FALSE	null	null	null	null	null	null	null	CHLOREK	50.92294:602 54.16276:347 55.01786:1288 57.04956:4243 60.55579:497 62.59872:134 68.09039:182 68.99464:9442 70.18748:669 71.11426:7247 72.08071:678 77.93785:1749 81.07748:5727 82.19759:2662 83.13946:1655 84.11347:3373 85.19369:6585 87.81117:447 88.84045:1655 90.13114:979 91.12042:3412 94.16512:1364 100.89414:696 108.2677:770 109.16363:4329 112.13393:771 115.38642:792 117.9777:383 121.30209:3006 12…	22671	13119.1	6106.56	15801.8	13441.4	23573.5	10314.2	10950.2	18290.8	19364.3	19364.3	19364.3
385	11.212	1411.54	333.494	Unknown	0.368	null	null	null	null	null	null	4	False	False		FALSE	FALSE	null	null	null	null	null	null	null	CHLOREK	50.22971:672 51.96009:0 55.05347:10298 59.55376:1 63.77792:1160 69.06351:9775 72.2405:575 73.08904:294 77.09071:3029 80.15624:1145 83.03411:6948 84.05994:1139 86.98589:1 87.93976:327 88.93668:320 90.09756:318 91.14243:1655 92.95219:3841 94.38174:5753 95.9991:3916 102.41822:934 103.73826:1010 105.33205:0 107.09846:2220 108.147:1593 111.22254:459 112.9601:0 113.69434:513 121.12083:1 124.43424:3153 …	2337.72	949.862	0	954.836	436.263	286.658	201.991	154.53	1.26e-05	81.7221	81.7221	0
386	11.224	1411.93	67.0039	Unknown	0.842	null	null	null	null	null	null	4	False	False		FALSE	FALSE	null	null	null	null	null	null	null	CHLOREK	51.02197:944 53.06461:687 54.10552:2134 55.9913:792 57.99018:4098 61.05937:4074 61.73983:87 63.0581:850 65.39117:1973 67.00388:8569 71.17759:3497 72.56899:1180 73.10118:1828 74.25342:6511 75.80083:1146 77.12225:2703 78.69728:816 79.4049:741 82.0021:2463 85.04234:1 88.92874:1646 90.09768:446 92.08015:1864 94.00196:234 96.17001:1607 97.12495:3426 98.09273:4606 99.15317:427 100.39397:754 101.75768:1…	13415.2	11317	10902.5	4948.73	11679.1	3632.51	14100.6	17437.1	16632.2	6016.64	6016.64	6016.64
387	11.26	1414.82	83.0139	Unknown	0.947	null	null	null	null	null	null	4	False	False		FALSE	FALSE	null	null	null	null	null	null	null	CHLOREK	50.45627:840 51.27769:575 52.05541:2792 52.87537:336 53.72544:3754 55.63472:5199 59.07027:1027 60.05911:2092 62.57776:727 66.05191:247 73.99077:1595 75.95573:1191 77.06177:5375 83.01391:6312 84.04971:361 85.10706:1346 87.23441:973 88.11253:614 89.25492:942 92.80376:55 93.33128:3390 94.03926:1216 96.08232:6276 96.98917:1581 102.12064:838 102.85369:900 105.85364:654 109.05666:2706 111.78578:998 112…	14537.6	6971.53	6915.32	7274.75	7893.33	7974.95	14997.9	20179	22000.4	11571.3	7883.91	14732.4
388	11.292	1417.09	57.1126	Unknown	0.947	null	null	null	null	null	null	4	False	False		FALSE	FALSE	null	null	null	null	null	null	null	CHLOREK	50.47771:3522 50.98889:3984 54.00153:1753 55.05907:1081 56.09992:2952 57.11264:8195 61.09809:2814 64.7142:1632 68.61447:2676 69.14051:2073 71.98504:3271 74.93967:4473 78.02251:448 78.86304:1190 83.12299:383 85.95927:547 86.95649:2553 87.52375:1157 90.88108:2606 92.21144:1340 94.30602:0 98.83156:1547 101.15042:458 102.09122:1641 105.06403:1611 106.25019:856 111.19709:168 114.78503:2662 117.94595:5…	9951.53	42214.1	15023.6	13243.3	5971.45	37105.6	61456.1	72855.6	46751.4	24138.7	24138.7	24138.7
389	11.296	1418.18	434.34	Unknown	0.526	null	null	null	null	null	null	4	False	False		FALSE	FALSE	null	null	null	null	null	null	null	CHLOREK	50.30825:867 57.04429:11558 59.18827:666 64.13642:816 65.9177:132 67.14459:1565 68.26525:4918 70.05826:1337 70.98891:1165 77.06742:1523 77.86101:14 78.91018:1469 80.07177:2377 81.00291:242 81.88718:2297 82.5043:8217 84.94641:1413 88.24713:2718 88.95858:1424 91.46832:2891 93.18079:1633 95.01404:2034 97.41762:86 98.18398:612 98.78475:685 99.7307:212 100.83327:1146 107.20937:1728 108.75665:1056 111.…	1961.51	269.819	348.265	299.522	0.113933	268.237	59.7869	63.7869	74.4913	100.007	100.007	0
390	11.303	1417.92	73.0384	aspartate minor	1	7.218	1417.95	C4H7NO4	Aspartic acid and derivatives	CKLJMWTZIZZHCS-REOHCLBHSA-N	N[C@@H](CC(O)=O)C(O)=O	340	False	False		FALSE	FALSE	90.4	0	100	83.9	71.3	95.8	98	L4	50.08155:504 50.83876:4081 51.66278:750 52.1874:4659 53.06874:10135 55.07008:47804 56.05847:12594 57.09156:31559 58.03445:27269 59.0667:135793 60.08238:47586 61.02688:119497 62.01996:4890 64.05595:178 65.13628:2101 66.08524:5448 68.05139:4506 69.07282:4645 70.06522:234010 71.09041:19944 72.03735:146066 73.04578:4365188 74.1222:471972 75.02143:1094533 76.06416:113823 77.05917:21312 78.08347:4887 7…	11929.7	100169	201197	142369	83796.9	4006732	3680011	6531153	4629210	1446184	1446184	1446184
391	11.333	1420.7	257.029	Unknown	0.842	null	null	null	null	null	null	4	False	False		FALSE	FALSE	null	null	null	null	null	null	null	CHLOREK	50.00627:24 51.20074:1654 53.08765:2667 54.18496:726 56.21238:3738 60.95136:1048 61.98301:160 63.22014:920 63.79588:412 67.18166:4302 68.91906:4574 71.0632:695 74.30183:248 79.04961:665 80.04732:264 81.09944:5177 83.06258:1366 84.11462:1163 89.81567:1419 94.19332:768 95.16287:2916 96.26421:656 98.10779:6493 99.69647:500 100.2838:807 102.36555:923 105.14489:95 106.4994:793 108.27367:550 111.13391:…	3073.09	4476.72	2946.3	660.088	2544.23	3112.78	1420.88	2362.32	7118.15	1123.49	1123.49	1123.49
392	11.345	1421.64	174.082	b-Alanine_3TMS	0.474	9.451	1436.41	C3H7NO2	Beta amino acids and derivatives	UCMIRNVEIXFBKS-UHFFFAOYSA-N	NCCC(O)=O	340	False	False		FALSE	FALSE	86.5	0.1	98.6	78.5	74.5	86.5	74.5	L4	50.1236:1456 52.16738:0 52.98341:2243 53.76557:1 54.98418:4593 56.09584:2767 59.01655:12693 60.91858:297 63.20614:1108 65.48999:2776 66.08824:2047 67.10187:3749 68.01788:3034 71.15778:12863 72.34416:21200 74.11614:6195 75.05231:17291 77.02892:4188 80.30385:2549 83.11666:4465 85.17122:3283 86.08546:25277 87.02223:3186 88.02159:1867 91.03996:971 92.0017:403 94.36266:1654 96.19814:1864 99.09044:1571…	584.132	19943.6	45775.1	27841.9	29867.3	163664	96305.3	142923	152029	93002.2	93002.2	93002.2
393	11.346	1421.21	174.141	beta-Alanine; GC-EI-TOF; MS; 3 TMS; BP	0.895	5.848	1422	C3H7NO2	Beta amino acids and derivatives	UCMIRNVEIXFBKS-UHFFFAOYSA-N	NCCC(O)=O	340	False	False		FALSE	FALSE	92.7	0	100	87.8	83.8	93.8	87.5	S1	51.00037:408 53.1099:3034 57.08135:4265 59.04038:17236 60.09848:3060 60.97273:267 62.09406:469 65.00707:2013 67.13586:3846 70.84557:1607 71.36519:1094 72.98818:90494 74.06735:6492 75.02397:6180 76.98163:3405 77.68742:752 79.05583:5355 79.95325:860 80.99965:1465 84.21217:1495 86.01991:24891 87.23885:2355 87.85112:1797 89.17152:1680 91.00727:632 94.20011:1 96.24071:2056 97.19058:4886 98.1461:4251 9…	584.132	19943.6	45775.1	27841.9	29867.3	163664	92977	142923	152029	93002.2	93002.2	93002.2
394	11.351	1421.49	179.067	Unknown	0.421	null	null	null	null	null	null	4	False	False		FALSE	FALSE	null	null	null	null	null	null	null	CHLOREK	51.18322:346 51.91437:275 52.932:76 53.97195:2294 56.0018:4697 58.03595:2461 60.94001:1194 65.04864:1015 66.24477:1430 68.1008:1022 73.03351:6143 73.97922:1842 75.05679:1026 78.16197:320 81.12783:594 83.1268:2179 84.02:1113 85.84367:426 91.34202:1704 92.03295:1261 100.26821:1276 104.61237:2984 107.00613:2419 108.27031:2717 109.25968:598 110.18656:1141 112.09851:841 114.04292:1001 118.9727:770 123…	8619.14	2316.34	5468.89	6041.19	3150.34	4465.36	2767.85	2603.8	3839.3	3817.15	3817.15	3817.15
395	11.366	1422.93	151.284	Unknown	0.316	null	null	null	null	null	null	4	False	False		FALSE	FALSE	null	null	null	null	null	null	null	K2	50.97796:4445 52.10862:1804 52.76398:39 53.87994:1799 57.09683:3662 57.76387:1 58.61348:2842 59.21392:575 60.03914:2504 61.04902:658 61.90548:483 65.01293:1004 66.94398:0 72.12427:1100 73.01461:3721 73.72505:2033 75.04791:0 76.11433:5409 79.03512:3984 81.81208:1251 84.09117:573 85.02915:1 91.07517:1339 94.95593:2372 98.01879:4709 100.41645:1642 101.3141:1 101.88333:312 102.91492:873 104.08579:160…	4983.52	3801.61	2901.16	2745.11	3271.82	3208.46	4061.8	5439.26	3870.89	5137.9	5137.9	5137.9
396	11.383	1424.44	299.079	Unknown	0.737	null	null	null	null	null	null	4	False	False		FALSE	FALSE	null	null	null	null	null	null	null	CHLOREK	51.11569:957 52.15544:1 52.82196:1461 53.44107:890 55.0424:5893 57.14646:6090 58.521:1590 59.20198:720 61.76473:855 63.96068:2064 64.80654:1060 66.84784:0 67.44473:404 68.46499:4129 69.09358:7064 71.07824:6137 74.07439:1326 75.72237:720 76.39716:1375 78.37259:2085 81.00581:2358 81.63716:0 83.07235:4463 84.37611:101 84.99638:2535 86.98798:1515 93.31951:0 93.94331:0 97.97534:3468 103.1283:1852 104.…	16144.2	6924.26	18275	20404	21120.1	26242.1	9106.91	9243.26	18893.6	17555.2	17555.2	17555.2
397	11.39	1425.28	111.489	Unknown	0.789	null	null	null	null	null	null	4	False	False		FALSE	FALSE	null	null	null	null	null	null	null	CHLOREK	52.20375:1522 55.04913:4215 56.16653:701 57.04574:2573 58.17706:2040 60.19097:167 68.06468:1565 69.03989:175 71.94513:471 73.98227:455 75.96512:254 77.01919:1580 78.1556:1888 80.23974:884 84.01394:2473 86.04002:182 86.91897:2160 87.4215:1229 88.90117:1639 90.80079:2723 91.45133:242 92.71385:3098 93.21513:1625 94.05968:1503 95.98957:1966 98.79704:3073 99.40145:2040 103.24741:995 105.41197:1854 107…	11542.6	7649.25	10905.2	8790.97	11519.4	6873.45	7649.04	5814.45	6710.55	8541.78	8541.78	8541.78
398	11.393	1425.36	147.08	Unknown	0.579	null	null	null	null	null	null	4	False	False		FALSE	FALSE	null	null	null	null	null	null	null	CHLOREK	51.84758:1582 54.55807:13022 58.30444:684 58.92935:863 60.57761:682 62.84611:298 65.13309:266 67.0098:2993 69.25208:5566 70.89863:2577 78.08047:413 78.99899:933 81.07522:1 83.04709:6088 84.03677:2916 85.06776:547 95.06688:10979 96.21414:6641 96.99748:2176 97.95419:5647 98.47979:2501 99.27877:1464 99.8642:1022 101.1603:1750 101.94468:478 103.22001:593 104.09058:1937 108.35943:2212 110.29486:727 11…	8226.47	43124.2	45004.3	42081.8	31353.4	62416.7	45355.1	68518.7	34983	59497.1	59497.1	59497.1
399	11.394	1425.02	73.0419	Unknown	1	null	null	null	null	null	null	4	False	False		FALSE	FALSE	null	null	null	null	null	null	null	CHLOREK	50.82387:395 52.94378:1254 56.14375:3034 60.03599:1078 61.23933:0 61.87717:889 62.93421:223 63.96069:1991 65.14795:813 68.62846:8525 70.02952:3672 72.15816:961 73.11906:8061 75.0926:0 78.14741:4190 80.05534:2755 81.04042:1537 82.63551:1865 83.23:2225 86.07053:979 89.25922:1069 91.20139:921 92.01252:10996 95.16197:3513 96.08582:6252 97.14561:49 98.0305:1757 98.93986:2065 101.16554:392 102.95306:17…	15491.6	96962.5	107039	99498.6	73252.8	182524	142978	267731	199147	272188	129933	137522
400	11.422	1427.25	74.9778	Unknown	0.737	null	null	null	null	null	null	4	False	False		FALSE	FALSE	null	null	null	null	null	null	null	CHLOREK	53.59513:1386 55.07648:7441 56.13777:1 57.74357:1439 60.17002:995 61.00368:215 65.8166:445 68.16302:652 70.14857:193 71.11005:10011 71.92406:931 72.46975:1533 73.02795:0 74.97784:11532 77.07455:6429 77.67873:1844 78.48457:0 80.38824:2719 81.97596:2294 84.13773:2764 87.07584:1646 87.76626:638 88.78186:0 91.1414:4408 92.16754:1455 96.14848:0 97.14036:10031 99.12641:389 100.56658:736 102.04902:2271 …	29045	20195.7	12189	18802.3	17446.6	15051	30399	14652.4	39814.8	25160.2	25160.2	25160.2
401	11.442	1428.57	69.0918	Unknown	0.737	null	null	null	null	null	null	4	False	False		FALSE	FALSE	null	null	null	null	null	null	null	CHLOREK	53.20828:926 55.06739:245 57.14397:3337 57.8371:2226 61.2462:2259 67.11519:1830 69.09184:7689 72.08508:2362 73.14299:4091 74.99287:1539 78.1084:870 79.17142:953 83.13265:1079 86.65814:52 89.23083:425 90.10244:579 92.12374:544 93.13856:1739 95.10531:1805 97.17042:5878 99.0544:1375 103.02974:849 106.20879:998 108.05366:1791 110.06992:457 111.87844:2197 118.23383:182 120.22914:586 121.79528:361 125.…	17681.4	14031.5	14412.2	15900.1	8859.8	10902.3	11904.3	8511.41	13705.2	18007	18007	18007
402	11.464	1429.82	73.0287	Unknown	0.684	null	null	null	null	null	null	4	False	False		FALSE	FALSE	null	null	null	null	null	null	null	CHLOREK	50.18739:205 51.08584:273 52.97416:1086 56.80954:2900 60.00854:273 61.14642:714 62.09767:83 63.22592:857 64.91561:261 70.10508:1832 70.88635:3891 72.16767:997 73.02866:7299 75.01743:4105 76.91811:291 79.04314:2185 80.04124:2265 86.04876:2773 91.12287:1005 91.98341:2110 97.15422:1208 100.16893:189 100.80459:101 103.8976:447 108.12643:1294 109.12777:2720 111.99182:2629 116.9854:1248 117.56487:2903 …	18406.6	48135.4	35903.8	89985.2	28884.7	15725.1	17884.6	17239.8	60580.9	67078.4	67078.4	67078.4
403	11.485	1432.32	117.085	Unknown	0.947	null	null	null	null	null	null	4	False	False		FALSE	FALSE	null	null	null	null	null	null	null	K1	50.4102:1413 51.14175:690 57.9987:11426 59.85018:0 63.73178:89 68.95147:2819 71.1461:1452 72.03348:743 72.97408:20378 74.11656:7462 75.04607:10602 76.03297:881 77.80186:3129 78.67231:1 80.21236:2491 82.02425:8223 83.07855:1180 86.49875:29 89.21855:276 91.09101:588 94.15212:1 96.10909:0 97.09056:3495 98.19946:1165 101.17577:1779 102.09531:1077 103.09585:2467 104.13798:656 104.99825:5099 107.01956:…	5608.75	23159.9	36472.8	45064.9	24510.6	51718.7	44292.5	44112.4	49412.3	44070.9	44070.9	44070.9
404	11.487	1431.7	79.659	Unknown	0.526	null	null	null	null	null	null	4	False	False		FALSE	FALSE	null	null	null	null	null	null	null	CHLOREK	50.3012:242 54.33905:2223 56.36156:3160 59.30151:709 59.9618:302 62.10519:397 70.01475:647 75.93309:1467 76.98879:1027 77.59225:198 78.93286:768 79.65895:5366 81.12748:5071 82.20676:922 83.87946:2566 85.09672:170 94.03661:2023 96.16361:1219 98.00919:2765 100.18102:641 100.9673:1649 101.5312:1337 102.13106:189 103.16809:1335 108.04919:637 109.0832:353 110.28634:970 111.05264:3306 111.78675:646 112…	6032.41	23091.4	4033.24	5973.69	6828.17	4948.97	9510.56	12866.6	11175.1	8381.02	8381.02	8381.02
405	11.496	1433.72	625.572	Unknown	0.211	null	null	null	null	null	null	4	False	False		FALSE	FALSE	null	null	null	null	null	null	null	CHLOREK	53.32893:0 54.26285:1200 55.10579:2890 60.08786:42 63.10366:500 65.84954:1376 74.09142:1929 77.96825:1521 79.14106:480 80.15514:1135 83.09612:3277 84.0302:2955 85.49336:0 85.99337:2046 90.7263:1944 91.37649:66 93.00281:1801 94.61507:6620 97.06792:4273 98.18605:1 99.04444:42 100.47748:396 107.04456:5435 110.19789:2316 111.02522:0 114.94241:1427 116.12393:206 119.18394:2110 121.14529:216 123.41014:…	700.793	107.399	102.026	0	0	0	92.4381	0	0	0.020666	0	0
406	11.522	1434.8	576.631	Unknown	0.895	null	null	null	null	null	null	4	False	False		FALSE	FALSE	null	null	null	null	null	null	null	CHLOREK	50.15281:501 51.97555:197 52.83238:1189 54.05046:1133 55.06642:6319 56.3553:3706 57.17559:1 58.17928:1447 59.19344:2507 60.65393:178 61.18901:539 65.09269:372 66.99295:5498 68.03774:5571 69.09303:12157 70.19504:23 75.13085:4653 78.05667:1151 79.0415:2596 82.15298:730 85.84803:2029 87.12843:1621 89.39549:0 90.92619:0 92.36141:2490 93.16415:21 93.76841:2140 95.05309:4337 96.03034:3225 97.0291:2042 …	2015.62	1.25e-07	697.32	512.299	1314.47	0	6.52383	5.57729	40.0165	58.746	58.746	0
407	11.534	1435.88	355.5	Unknown	0.737	null	null	null	null	null	null	4	False	False		FALSE	FALSE	null	null	null	null	null	null	null	CHLOREK	50.21535:205 53.02108:360 56.18439:3958 57.16354:6382 58.04484:297 60.09042:1227 60.8968:1806 62.95903:115 63.82129:735 64.73778:1380 66.05309:350 67.08922:1390 70.14045:275 70.88824:3345 71.40907:3384 72.31042:9568 73.88429:2997 75.0765:3857 76.3101:111 77.24301:164 79.00314:897 80.11526:319 81.11685:1875 83.0938:1874 89.08594:1763 91.08168:405 93.04855:1367 94.13552:1020 95.12822:3795 96.22632:…	3223.2	630.409	0.0465679	5.32e-06	192.249	1308.89	1096.14	117.603	237.76	742.304	742.304	742.304
408	11.557	1437.68	646.191	Unknown	0.737	null	null	null	null	null	null	4	False	False		FALSE	FALSE	null	null	null	null	null	null	null	CHLOREK	50.72676:187 53.0826:3341 53.90626:423 57.05721:4429 58.10778:943 59.00445:1901 60.25166:1714 61.72288:636 63.07412:323 64.87083:2071 66.91493:1519 68.11921:3696 69.12747:3528 70.20367:2367 73.056:2290 74.10309:1501 75.00268:4703 78.23821:1340 82.02863:2917 83.16524:2357 84.25302:1716 85.05949:3699 86.16732:836 87.37929:1138 88.09585:15 89.89018:703 93.18708:92 94.08028:247 95.0671:4799 96.19287:…	750.763	1.6e-06	0	0	0.0731169	104.394	0	100.698	110.726	176.979	176.979	2299.22
409	11.563	1438.22	68.5582	Unknown	0.842	null	null	null	null	null	null	4	False	False		FALSE	FALSE	null	null	null	null	null	null	null	CHLOREK	50.96494:319 51.75602:472 53.17263:358 57.99986:154 58.91372:1723 60.94907:2139 65.14481:151 66.22467:375 68.05042:3539 68.5582:8023 71.15775:199 73.12146:2602 76.98595:2488 80.87544:1765 82.12685:3878 83.92387:1132 85.97239:1916 88.22964:1776 88.7806:1289 89.34494:531 89.84624:1289 92.92026:1170 94.59222:2587 96.1887:3835 101.24561:740 102.03825:1010 102.66848:1054 104.00324:1068 105.07126:1125 …	19942	43367.2	13539.9	16055.1	17430.7	19068	29243.2	42593.2	22488	21800.6	21800.6	21800.6
410	11.591	1440.49	67.0651	Unknown	0.842	null	null	null	null	null	null	4	False	False		FALSE	FALSE	null	null	null	null	null	null	null	CHLOREK	57.08072:6159 59.99703:2561 61.73588:129 62.89604:142 64.05344:501 67.06514:6587 69.10832:6176 69.98501:877 70.85907:2430 72.03234:2358 72.98633:4345 75.90624:2743 77.62729:146 79.03822:1208 79.99767:1561 81.13453:2102 83.03875:3831 84.86508:5214 85.37604:2819 86.01353:2132 90.07819:686 91.06304:1537 94.15131:1081 95.16708:2660 96.14164:1189 97.11997:1808 99.11419:1129 100.00313:521 101.00614:116…	13216.7	13359.1	17695.9	9372.5	8376.89	13157.1	15297.9	11739.9	21704.2	10048.8	10048.8	10048.8
411	11.613	1442	75.0625	Unknown	0.737	null	null	null	null	null	null	4	False	False		FALSE	FALSE	null	null	null	null	null	null	null	CHLOREK	51.10136:538 54.09163:1430 55.09486:1 56.10995:2487 57.06141:3604 58.07557:863 66.33003:1774 69.01016:219 70.23492:2867 71.16351:2290 75.06249:9951 79.74104:1184 84.01449:974 88.7327:754 91.97306:1773 92.77421:1362 93.96859:4626 98.05681:1 101.61868:893 103.37381:1464 103.91283:1 106.48973:1628 108.22199:1 110.96513:68 112.01648:471 112.8576:664 114.25264:285 115.07884:764 119.89477:359 125.18133…	16332.6	18407.5	30824.4	28296.9	23983.8	44915.4	31600.6	73663.4	12405.1	23783.8	23783.8	23783.8
412	11.641	1444.51	57.1865	Unknown	0.947	null	null	null	null	null	null	4	False	False		FALSE	FALSE	null	null	null	null	null	null	null	CHLOREK	51.82359:106 53.08075:485 55.03172:8188 56.11643:3410 57.18645:11686 57.89218:21 61.01823:1145 62.87033:323 63.37397:105 66.06219:794 67.09593:930 68.05502:2661 70.23823:2770 71.12514:4415 72.17988:712 73.04886:2171 74.18538:3203 75.00919:5542 77.0734:3631 80.425:2707 82.15871:2525 83.03484:2693 84.10864:1312 85.05704:4873 86.53943:3828 88.02425:121 89.26812:943 90.09998:863 92.10303:1251 95.1241…	22509.8	15418.8	6762.34	12227.4	7864.6	20397.5	14202.4	20559.9	11836.3	15755.9	16458.7	7714.14
413	11.685	1447.86	104.95	Unknown	0.842	null	null	null	null	null	null	4	False	False		FALSE	FALSE	null	null	null	null	null	null	null	CHLOREK	50.48381:801 51.73146:1023 52.30912:428 55.04142:5099 58.262:3030 58.98906:686 62.02908:499 64.32855:183 65.20515:1360 66.44006:3054 70.9626:1840 71.80318:889 73.80196:1959 75.04905:1554 77.0423:1848 78.17025:149 79.02439:1193 79.8469:740 81.07585:6081 82.13702:2352 83.05039:1794 85.07867:1673 85.83505:1834 86.4362:51 89.08379:152 90.25166:869 91.12022:1784 92.01994:479 93.36008:417 94.68339:204 …	5029.55	5303.05	7587.07	20558.2	8887.14	8768.03	4837.33	4592.85	6235.97	7684.3	6191.27	5377.72
414	11.686	1447.71	110.019	Unknown	1	null	null	null	null	null	null	4	False	False		FALSE	FALSE	null	null	null	null	null	null	null	CHLOREK	50.00927:309 51.33301:91 53.05812:406 54.98096:3576 56.06929:3694 58.18144:1329 59.04742:878 62.02595:61 65.86169:308 68.02257:2994 69.04887:1253 71.22397:1493 73.00859:4027 75.08193:9355 78.14262:679 78.78034:330 79.38451:2008 80.15848:693 81.01514:3837 82.57855:4529 87.38148:680 89.27301:1556 93.21758:1677 95.06051:3858 95.90252:1720 96.94883:5031 100.14017:565 102.41901:110 103.67333:621 107.1…	6422.54	144556	184957	192220	148469	160755	133350	135522	153308	167042	167042	167042
415	11.71	1449.3	90.8986	Unknown	0.737	null	null	null	null	null	null	4	False	False		FALSE	FALSE	null	null	null	null	null	null	null	CHLOREK	53.96565:663 55.10212:5707 58.22946:2864 59.06195:284 59.8444:1791 62.85891:49 63.79835:630 75.99013:1839 78.34055:148 79.00114:2002 81.09471:670 82.22244:1413 83.05122:3233 89.77925:206 90.89856:6497 91.56066:4055 93.22893:900 99.22563:918 100.77061:144 101.39435:1975 102.83265:793 104.517:345 105.06327:606 108.25762:522 110.37266:2326 111.19366:203 114.36825:734 115.47584:1124 116.22301:800 117…	9623.12	3201.25	30387.6	8468.12	12830.1	15106.7	14261.4	13664.3	43191.6	12893.5	12893.5	12893.5
416	11.741	1451.64	591.25	Unknown	0.526	null	null	null	null	null	null	4	False	False		FALSE	FALSE	null	null	null	null	null	null	null	K1	50.32357:1354 52.09333:823 62.11183:1118 63.24023:66 65.03519:98 70.10487:588 72.02741:1119 79.16465:3263 80.0121:1165 83.0295:3702 86.34161:158 87.06771:324 87.87692:634 88.48341:60 89.02578:172 92.87566:3233 95.04787:1663 97.11723:2489 98.10761:4188 102.41757:148 108.31799:32 111.14146:448 113.67728:1172 117.1331:303 119.08543:148 122.24998:1851 125.53378:716 128.68204:709 130.77008:1067 133.23…	86.7441	2177.48	57.7774	0	93.9659	0.0122858	157.308	0.0103953	1634.39	408.72	0.0444181	622.502
417	11.754	1453.07	397.946	Unknown	0.579	null	null	null	null	null	null	4	False	False		FALSE	FALSE	null	null	null	null	null	null	null	K2	50.25319:52 50.96363:660 52.03781:74 53.09961:155 54.99117:1796 56.08901:1193 59.94814:1534 60.76072:253 61.27221:718 63.03232:76 63.97869:175 65.13882:2217 70.29189:1828 74.29091:16 75.03196:540 76.04816:1522 77.14181:104 77.82846:655 79.56966:2301 80.10056:1099 81.2492:2047 83.13724:101 86.21276:417 87.01663:208 88.8477:351 91.3101:4534 92.42543:70 97.94315:2742 109.10675:2035 111.14868:1393 11…	0	0	2.5e-06	1.94e-06	2.8e-06	3.43e-06	4.1e-10	7.98e-09	0	2e-06	2e-06	2e-06
418	11.76	1453.18	456.1	Unknown	0.789	null	null	null	null	null	null	4	False	False		FALSE	FALSE	null	null	null	null	null	null	null	CHLOREK	50.2034:348 50.85615:139 52.89292:1141 54.1153:376 55.11869:7079 56.11295:2264 58.07361:4517 61.15962:249 62.46324:239 63.21293:1279 67.04754:5681 68.51834:4462 71.04042:2540 72.49777:2337 74.13453:2696 75.06387:7283 76.76202:245 79.12193:391 81.1061:2360 81.9552:6960 82.45878:5315 94.10379:2118 95.03322:4301 96.25428:527 97.14577:3755 99.12106:601 106.0481:1307 107.07661:431 110.00286:699 111.11…	1432.47	0	79.7625	60.6161	1.4e-05	64.0885	0.0205334	0	0.146265	0.015897	0	0.015897
419	11.779	1455.27	82.5248	Unknown	0.842	null	null	null	null	null	null	4	False	False		FALSE	FALSE	null	null	null	null	null	null	null	CHLOREK	52.87648:279 53.614:1567 54.22882:4435 55.04933:5444 56.3794:82 58.86557:1244 60.96037:1361 63.00581:62 65.19693:79 69.07111:2941 70.05704:2078 71.12148:2150 74.14755:514 75.08402:7254 75.94667:615 77.01656:112 79.03769:3150 80.30016:836 81.74796:2847 82.52477:16539 83.26522:101 87.28442:75 89.38434:235 90.98074:1248 92.34014:192 94.23386:975 95.1741:3400 96.12516:1866 97.1598:400 99.43716:2676 1…	23783.7	11228.1	26999.5	8944.76	18904	18648.2	10826.7	8772.63	10442	8755.36	8755.36	8755.36
420	11.82	1458.61	73.1509	Unknown	0.895	null	null	null	null	null	null	4	False	False		FALSE	FALSE	null	null	null	null	null	null	null	CHLOREK	50.02223:466 50.71855:869 54.298:667 57.04115:1122 57.85751:3519 58.60533:917 62.63766:1443 63.20107:376 64.9452:218 66.38229:2644 69.97748:372 71.00814:5306 73.15093:10741 73.98564:1601 75.01753:661 75.85117:4924 77.1842:93 79.69377:787 82.27242:3764 84.0901:2595 85.20674:2506 93.37186:1216 96.03567:2107 110.90052:2480 115.34058:1227 115.92353:3067 118.21863:946 124.01354:1112 127.29645:1725 130…	15597.6	26556.8	31475.4	53497.4	15077.6	52886.6	44183.5	16322	13627.9	51746	51746	51746
421	11.846	1460.29	282.963	Unknown	0.684	null	null	null	null	null	null	4	False	False		FALSE	FALSE	null	null	null	null	null	null	null	CHLOREK	50.22002:25 57.08374:6625 59.1665:1164 60.60381:60 64.19272:158 65.11975:447 65.73074:254 67.33324:995 68.12254:2431 69.08342:3161 70.12274:1954 72.07521:55 73.09617:1 74.02527:0 77.01344:0 79.16906:2784 81.00766:1483 82.07406:2525 85.05569:6750 85.70124:0 86.28238:0 89.75289:755 90.31923:565 91.33123:1795 93.1003:2960 98.18854:3425 98.96117:42 100.3588:273 100.93214:258 106.14575:402 107.00004:4…	4096.36	1028.76	4673.46	2144.51	2384.1	1448.15	786.24	2133.41	3104.08	4754.46	4754.46	4754.46
422	11.854	1460.23	147.07	Unknown	0.737	null	null	null	null	null	null	4	False	False		FALSE	FALSE	null	null	null	null	null	null	null	K2	50.99419:780 51.87176:664 52.95038:2268 53.61483:1681 54.23386:343 57.19896:4614 58.00257:1851 58.97723:393 65.93342:555 66.92413:1 69.08414:2102 69.92364:1016 73.12663:4523 73.98835:545 74.93027:577 75.85683:1205 76.40224:893 84.0362:378 85.20547:36 89.09347:1633 90.91475:2811 93.05251:202 93.90799:754 94.98191:1918 95.79829:2102 96.37761:1984 97.17195:1 98.04228:1675 98.89259:743 99.4088:162 10…	37423.8	10354.5	50529	23647.2	21565.7	100346	57494.7	34703.9	43210.9	25676.6	25676.6	25676.6
423	11.862	1461.46	55.0188	Unknown	0.789	null	null	null	null	null	null	4	False	False		FALSE	FALSE	null	null	null	null	null	null	null	K1	50.0715:1777 51.90896:4835 55.01884:12875 56.05921:1622 57.0976:6635 60.10046:783 67.06481:2499 70.84534:1226 71.40012:1267 72.11339:1455 74.04117:878 76.98257:3091 78.35613:2918 79.95093:801 82.03214:114 83.11022:4870 84.11086:1307 88.27074:325 91.07679:1405 93.13258:1199 94.10403:4158 95.0505:2754 97.00998:1342 98.04559:2659 100.06568:2172 100.79632:269 101.48959:949 107.19877:187 110.26238:204…	13873.6	21705.9	9912.54	5205.54	10147.8	17337	13026.9	13388.2	15059.7	14164.1	14164.1	14164.1
424	11.874	1462.35	281.041	Unknown	1	null	null	null	null	null	null	4	False	False		FALSE	FALSE	null	null	null	null	null	null	null	CHLOREK	50.24043:85 52.73039:55 53.2612:411 57.09915:13101 58.16776:20 59.14503:3726 61.06039:903 62.89446:463 64.07997:813 64.84568:1699 67.65655:3261 68.97895:3537 71.18621:10854 73.06422:77648 76.01361:1731 77.29105:102 79.06454:3225 81.01285:2024 85.25681:5846 86.36808:2008 88.1474:425 91.1062:512 92.313:805 93.1151:3629 95.08976:4326 98.20989:4637 100.88023:521 102.09695:1703 105.23898:245 107.15414…	34266.3	6236.97	17054	7734.65	6731.66	16385	13644.2	8536.38	8185.45	16896.7	16896.7	16896.7
425	11.9	1464.13	75.0083	Unknown	0.895	null	null	null	null	null	null	4	False	False		FALSE	FALSE	null	null	null	null	null	null	null	CHLOREK	50.29813:1063 52.82263:1455 54.0006:303 55.07826:2137 57.7155:317 58.82527:220 59.46051:1 61.44979:397 62.72377:1 63.63917:917 64.7261:1066 65.71377:148 66.55705:1 70.82154:1 73.00006:1 75.00829:8575 76.99467:2425 77.74089:625 79.33198:1601 79.97625:676 81.02499:1877 84.90892:2126 85.71188:0 89.78304:23 90.93456:1271 91.43507:1541 92.27798:835 95.01379:3940 99.78278:339 101.27184:1120 103.81282:6…	16622	19780.2	21789.2	27732.9	16551.3	55159	16892.7	50094.1	33510	31307.3	31307.3	31307.3
426	11.911	1465.02	90.3751	Unknown	1	null	null	null	null	null	null	4	False	False		FALSE	FALSE	null	null	null	null	null	null	null	CHLOREK	50.2314:112 52.3577:515 54.05354:2327 61.10941:263 70.04387:3131 74.94082:1115 77.01341:1534 79.18967:953 80.19704:1340 84.56973:3172 87.49355:411 90.37508:3277 92.35632:1289 96.24653:3120 98.87207:660 100.41206:13 101.11285:1300 101.99648:341 103.95609:7 106.39718:1417 107.22492:1310 108.09816:2021 110.24351:160 115.12557:145 117.03984:54 119.28582:737 122.29748:2843 123.26855:660 124.24487:1569…	4367.83	2584.67	1065.41	1167.72	1221.58	950.762	1957.34	1865.38	723.642	882.45	882.45	882.45
427	11.927	1466.74	75.0399	Unknown	0.947	null	null	null	null	null	null	4	False	False		FALSE	FALSE	null	null	null	null	null	null	null	CHLOREK	50.11368:176 53.04506:1633 61.92597:6 68.03745:1007 69.1182:3532 74.10598:467 75.03992:8756 77.06361:2208 80.09325:1 82.07629:1740 96.05568:4186 99.20063:985 100.36941:558 101.52269:194 103.11643:175 107.9049:1730 109.18244:2946 110.10455:1759 114.13278:627 115.10166:2271 118.36478:74 122.00696:842 122.93246:200 125.16876:1877 126.37997:686 128.64835:2843 130.18643:350 132.2415:588 135.11095:272 …	20727.4	23801	15997.2	14565.1	16889.3	19220.6	19306.1	30492.2	34208.8	19665.5	19665.5	19665.5
428	11.977	1469.98	606.871	Unknown	1	null	null	null	null	null	null	4	False	False		FALSE	FALSE	null	null	null	null	null	null	null	CHLOREK	54.89297:4111 58.35606:294 58.93684:73 59.92019:2075 62.90913:273 64.85799:1684 66.35872:4195 67.04303:3450 74.17448:699 75.09596:2379 76.97271:3790 77.65147:574 78.56916:2498 81.06012:4494 83.10463:7243 84.10607:4704 85.23692:307 86.34823:1207 87.3809:930 90.1402:1047 90.90466:1802 93.14362:1271 95.04639:5329 101.38428:2383 105.20043:2690 106.1705:925 107.99336:983 110.18579:1580 111.17766:2082 …	788.419	383.691	105.664	8.83e-07	62.913	0.00634657	938.875	137.202	73.7377	109.506	109.506	402.397
429	12.004	1472.18	55.0449	Unknown	0.842	null	null	null	null	null	null	4	False	False		FALSE	FALSE	null	null	null	null	null	null	null	CHLOREK	53.24712:87 55.04492:6183 57.07349:852 59.31741:1391 60.24917:1618 61.09214:967 67.04649:4146 69.14585:265 70.01775:2597 76.09387:2623 77.07082:2479 79.19861:2939 79.86829:1280 80.99919:144 82.10226:1802 83.08416:2708 84.10872:2599 85.14693:1507 88.75984:9 89.69349:83 90.85982:3478 92.32902:1621 94.14846:807 96.1062:2245 97.65158:1725 99.20212:1946 100.64434:392 104.34965:453 110.39889:549 113.14…	19069.8	16209.3	7656.45	9739.39	8288.78	9152.05	17526.6	7538.77	6656.65	10849	10849	10849
430	12.02	1473.94	71.0082	Unknown	0.789	null	null	null	null	null	null	4	False	False		FALSE	FALSE	null	null	null	null	null	null	null	CHLOREK	52.12477:1285 53.08555:1341 53.99352:206 55.99314:3596 57.05839:4244 59.01502:747 60.95468:1033 61.45949:445 65.2626:153 65.93233:3648 67.77213:995 71.0082:6117 72.62505:1088 73.13925:1500 76.08453:702 77.03691:140 78.3839:948 80.42203:182 83.01817:3883 83.64535:45 85.14217:2931 86.91976:147 87.88292:904 89.24501:222 93.22104:835 94.28817:721 94.93579:2645 95.50716:2470 96.1986:1481 98.1218:5570 …	13134.7	6480.87	15347.9	13123.9	18959.8	9653.28	6317.71	10978.2	4574.78	10911.5	10911.5	10911.5
431	12.052	1476.2	179.067	Niacinamide; GC-EI-TOF; MS; 1 TMS; BP	0.737	6.682	1485.1	C6H6N2O	Nicotinamides	DFPAKSUCGFBDDF-UHFFFAOYSA-N	NC(=O)c(c1)cncc1	340	False	False		FALSE	FALSE	86.6	0	99.6	78	68.4	86.7	89.3	L5	50.72649:5344 51.39986:5917 52.02829:1535 53.11609:915 54.27149:678 57.10936:6297 58.9916:5133 60.11157:857 60.96249:2084 61.99022:986 64.97919:23 66.69674:100 67.21336:1772 68.01884:1102 69.19776:2913 70.09549:1686 73.01209:2680 74.13216:1418 75.01857:79558 76.04597:7600 77.23914:4759 78.04289:8686 79.21451:1289 80.26996:3141 81.05998:1918 81.73153:611 86.16129:266 87.31051:2131 90.0215:4709 91.…	578.99	15437.8	15335.9	1271.09	5604.81	43038.3	202022	424841	155211	11910.5	11910.5	11910.5
432	12.062	1476.95	69.0354	Unknown	0.789	null	null	null	null	null	null	4	False	False		FALSE	FALSE	null	null	null	null	null	null	null	K1	50.00812:25 51.90385:167 56.04205:2035 57.0861:922 60.11652:171 62.97517:201 65.31873:1204 65.93858:1288 67.05064:2315 69.03544:5674 71.21776:692 72.17277:1621 77.0064:1429 84.95269:1483 88.76351:0 89.43179:8 91.02994:4235 94.1562:1302 96.29404:2073 98.80231:363 100.05618:688 101.90871:547 108.19807:1459 109.9534:2496 112.90761:0 117.78126:36 120.10075:955 121.0276:8 127.1831:433 127.99632:343 13…	11188	26455.3	5751.77	10704.5	5827.51	11937.6	20862.5	22135.2	11606.8	15623.7	15623.7	15623.7
433	12.074	1478.01	506.35	Unknown	0.421	null	null	null	null	null	null	4	False	False		FALSE	FALSE	null	null	null	null	null	null	null	K1	50.77685:1374 52.15208:1004 53.01764:2463 54.31862:2922 66.97334:2137 77.87634:924 91.83076:1057 93.02581:1281 94.00101:1667 97.03103:207 108.28717:986 111.29294:2613 113.96471:1938 121.25085:2193 122.0305:1145 124.27205:2499 125.0908:1672 130.0202:39 136.89119:2547 152.26671:297 153.02295:1233 156.40868:160 162.31957:1123 166.8913:1809 167.4321:1261 168.29784:100 179.9751:235 197.54555:417 202.4…	1014.4	4.56e-06	1.02e-07	2.47e-15	1.05e-07	5.99e-07	4.07e-07	1.73e-07	9.7e-08	1.24e-15	0	3e-06
434	12.103	1479.98	147.088	malic acid	0.895	7.72	1475.39	C4H6O5	Beta hydroxy acids and derivatives	BJEPYKJPYRNKOW-UHFFFAOYNA-N	OC(CC(O)=O)C(O)=O	340	False	False		FALSE	FALSE	92.9	0	99.8	88.2	93.3	81.6	86.5	L5	50.46755:1845 53.01892:11523 54.18939:11012 55.02272:269 56.0616:45783 58.0377:8357 59.03261:22112 62.08611:5891 62.95448:1984 66.03481:852 68.02745:1039 69.0205:6817 70.0519:53680 71.02811:18712 73.04316:396 74.09412:1126037 75.04834:16169 77.92467:1205 79.02247:333 79.93385:835 81.03922:3426 85.02634:13404 86.17664:4532 87.01435:9971 88.07278:10036 89.06171:25358 90.06531:2673 92.16462:2119 93.…	2982.79	2854366	5442047	16700000	5339174	22000000	6578247	15091.4	10800000	6067796	6067796	6067796
435	12.11	1479.86	147.062	DL-Malic acid; GC-EI-TOF; MS; n TMS; RT	0.842	9.012	1476.83	C4H6O5	Beta hydroxy acids and derivatives	BJEPYKJPYRNKOW-UHFFFAOYNA-N	OC(=O)CC(O)C(O)=O	340	False	False		FALSE	FALSE	90.5	0	99.9	84.3	80.4	84	96.3	L4	50.85429:1020 52.3224:9058 59.01705:5083 62.10778:1425 63.07712:2165 66.89123:5139 67.74797:2534 71.07006:13942 74.10184:108756 75.05866:175674 77.05574:7373 78.07066:1715 79.94309:225 82.13557:3877 84.63204:3097 89.07886:10677 91.1426:6677 92.04405:884 92.55015:887 93.74833:768 95.90535:5226 96.87945:4728 97.99158:3800 99.04179:1157 99.92904:860 101.0287:50472 102.05172:11075 102.98911:33822 105…	2982.79	3044240	5310988	4493175	3543320	11800000	7370490	11300000	11700000	6335846	6335847	6335847
436	12.112	1480.77	73.0255	L-(-)-Malic acid; GC-EI-TOF; MS; 3 TMS; BP	1	6.083	1474.5	C4H6O5	Beta hydroxy acids and derivatives	BJEPYKJPYRNKOW-REOHCLBHSA-N	OC(=O)C[C@H](O)C(O)=O	340	False	False		FALSE	FALSE	95.8	0	99.8	93.1	91.2	92.7	100	L4	50.07927:115 50.97677:345 52.26328:12851 53.06609:63197 54.1446:33644 55.01533:1529836 56.03832:58933 56.98922:89703 58.06706:131836 59.03516:695782 60.11813:94409 61.02903:173347 62.10941:9532 63.01468:5266 64.55946:1174 66.1071:22456 66.86484:11115 68.00968:37133 69.10494:24168 70.14815:98530 71.09732:164171 72.03592:285012 73.04009:20459622 74.11658:1497379 75.06057:1640378 76.08444:112272 77.…	7977.6	5386813	9467261	7850048	6332463	21500000	12600000	19200000	21300000	11300000	11300000	11300000
437	12.115	1480.98	172.51	Unknown	0.316	null	null	null	null	null	null	4	False	False		FALSE	FALSE	null	null	null	null	null	null	null	K2	57.16204:9942 60.48627:4468 61.16585:339 62.61691:173 63.17078:814 64.44749:298 65.88742:2570 68.28811:3840 71.08888:8537 75.97063:154 77.03294:1206 77.99707:1809 80.19921:2688 82.08481:2657 83.22238:2827 84.15417:918 87.14077:1259 89.39709:939 90.5901:933 91.39356:1125 92.0336:403 93.14481:1108 94.1087:346 96.73577:361 97.2664:3885 99.03759:729 100.99113:4150 102.99868:2781 107.02124:31 110.4555…	2394.57	28258.5	53427	32400.2	36014.6	85860.9	66065.5	85722	97294.3	40798.5	40798.5	40798.5
438	12.125	1482.17	57.0276	Unknown	0.737	null	null	null	null	null	null	4	False	False		FALSE	FALSE	null	null	null	null	null	null	null	CHLOREK	50.24308:693 52.70541:1517 53.58456:57 55.08639:2565 57.02763:34702 58.16322:229 60.21024:889 65.02491:208 66.58:3691 70.13876:459 71.40036:18578 72.18585:274 73.10573:379 75.03712:4520 77.10488:1806 80.94009:6078 82.01367:1243 85.18021:21181 87.28176:388 91.0566:712 94.82266:3846 95.4456:1833 98.14088:1649 105.20277:593 109.1662:99 109.9446:1443 111.99505:2701 113.06493:6217 115.38726:60 117.101…	44464.5	10269.2	51930.1	47774.9	44766	105746	71583.2	87263.3	113475	59605.5	59605.5	59605.5
439	12.16	1484.01	71.0783	Unknown	0.737	null	null	null	null	null	null	4	False	False		FALSE	FALSE	null	null	null	null	null	null	null	CHLOREK	50.76763:538 51.59672:1197 53.05583:686 54.15655:1352 55.05595:11668 58.10841:1105 59.76084:1193 60.67265:421 64.79137:482 66.39317:1180 67.81006:5132 68.60782:12020 69.13221:7677 70.05232:9243 71.07828:26638 71.88353:3061 73.09653:3026 76.2933:736 78.06908:693 79.31887:1266 84.26186:10498 85.14243:1318 86.1316:4060 91.07774:462 92.19814:323 93.21175:2186 96.18495:1742 98.43017:848 99.18066:7240 …	172412	3057.68	15432.7	77634.2	20512.3	15101.6	8067.48	7423.24	10852.8	10091.2	10091.2	10091.2
440	12.164	1484.68	578.854	Unknown	0.211	null	null	null	null	null	null	4	False	False		FALSE	FALSE	null	null	null	null	null	null	null	K2	50.02112:258 56.25397:2240 59.71722:730 61.93644:23 63.10941:697 67.92676:552 69.10208:2713 70.09738:1352 74.97269:5961 76.95866:886 77.978:1215 81.04258:4050 93.00829:1314 94.25954:1 96.12115:179 98.00928:1508 104.25713:837 105.86289:1238 106.99437:442 109.24975:2199 110.44627:1076 120.86232:678 121.43234:362 123.77595:500 125.84089:922 128.94931:1486 131.83647:1795 135.00501:1288 136.30783:434 …	94.5149	288.186	71.4204	583.525	47.1831	91.3866	6.32e-07	599.591	0	72.2526	72.2526	72.2526
441	12.19	1486.84	57.0832	Unknown	0.737	null	null	null	null	null	null	4	False	False		FALSE	FALSE	null	null	null	null	null	null	null	CHLOREK	50.61272:0 51.35728:549 52.28088:2476 54.99534:5377 56.18206:26559 57.08315:151822 58.04435:6011 59.1094:1279 59.99495:0 61.15758:1552 65.98467:163 67.11359:5399 68.23213:5622 69.08511:4098 70.13973:21631 71.09628:110318 72.24832:8152 74.01241:1145 75.10056:1384 76.62849:1752 77.1667:0 78.00687:1374 79.01425:31 81.02961:3855 82.17121:461 83.05228:17827 84.0943:11353 85.12924:116721 86.17974:688 8…	162323	7687.04	20151.8	9157.16	17294.1	20501	12693.4	11797.4	21047.6	8541.32	8541.32	8541.32
442	12.191	1486.19	128.166	Unknown	0.421	null	null	null	null	null	null	4	False	False		FALSE	FALSE	null	null	null	null	null	null	null	CHLOREK	50.76735:488 54.21626:3418 55.01536:2336 59.06822:1927 60.92342:2436 64.08444:159 65.90437:904 67.09387:6530 76.27985:349 78.07079:2160 80.3241:1634 81.0661:1962 83.23169:1434 84.1661:5322 85.07113:129 91.1092:256 93.0739:5143 96.17074:829 98.15372:3762 100.27006:2422 101.25262:827 103.1175:202 105.01301:1340 106.3288:1739 108.5185:3061 110.23066:2430 112.17534:1033 113.18111:2969 114.14525:2400 …	2836.76	1554.66	2011.7	2600.72	962.775	29782.5	16473.9	12884.5	16729.6	1117.74	1117.74	1117.74
443	12.231	1489.96	83.0792	Unknown	0.947	null	null	null	null	null	null	4	False	False		FALSE	FALSE	null	null	null	null	null	null	null	CHLOREK	51.54996:375 52.33194:140 56.16035:2284 57.10439:4238 57.74939:516 61.04439:265 65.36005:310 69.09017:6011 73.10388:125 74.06701:163 75.03352:3493 79.10255:5228 82.17078:4412 83.07919:7742 86.89405:476 89.89585:1408 91.76428:168 94.06732:1864 95.74702:727 97.06505:2067 99.02444:1530 101.02169:424 102.14288:57 105.2242:936 109.92059:1482 112.58284:123 115.01138:656 115.93821:1357 116.53942:965 118…	11620.7	16290.9	14239	10664.7	6596.84	8223.2	3382.72	6797.16	5839.67	15705.1	6612.63	16519.8
444	12.247	1491.32	217.087	Unknown	0.947	null	null	null	null	null	null	4	False	False		FALSE	FALSE	null	null	null	null	null	null	null	S1	51.21516:158 53.24645:1892 54.52983:1529 57.00995:122 57.88649:1926 58.95996:4229 59.98346:2790 61.1339:1410 66.83539:837 67.43066:1210 68.47554:5498 70.15048:468 71.8794:5325 73.02956:169510 74.09502:4762 75.01859:5401 79.09185:3010 80.36048:746 83.29958:667 86.53352:1480 87.20689:655 87.80516:1438 88.67355:1373 89.19913:1260 90.12992:1070 90.88882:1037 91.74651:655 96.16056:439 97.05101:1365 97…	2406.73	43853.4	75074.3	68309.2	48428.2	14765.4	7286.1	16762.5	16414.2	61910	61910	61910
445	12.285	1493.79	84.0456	Unknown	0.947	null	null	null	null	null	null	4	False	False		FALSE	FALSE	null	null	null	null	null	null	null	CHLOREK	54.48499:2028 55.14046:2479 60.06266:1254 60.96261:660 62.64135:1530 72.21549:2538 74.44997:2059 76.12912:917 77.96334:1133 81.08084:2441 84.11653:3309 86.06363:419 87.45829:302 88.40791:390 91.90627:2538 93.01412:2705 94.78125:6236 95.3407:614 102.12116:291 102.9991:84 103.82904:243 107.02566:458 108.10628:593 109.11977:1300 114.08535:1439 115.9947:875 118.22224:16 119.02562:872 125.85038:688 12…	9653.58	46384.7	115981	131957	124541	208134	56491	148125	133529	173399	173399	173399
446	12.289	1494.3	81.5628	Unknown	0.421	null	null	null	null	null	null	4	False	False		FALSE	FALSE	null	null	null	null	null	null	null	CHLOREK	53.09972:2894 54.02984:711 59.58412:2758 60.08555:2017 61.07333:202 63.76693:171 65.31093:966 72.19795:303 77.00231:651 81.56277:6654 82.24766:3701 87.72518:53 88.31287:149 88.93827:199 90.92658:85 92.17821:1056 94.88659:2201 95.54498:1772 97.15051:2290 98.0556:3647 99.06956:1110 99.99017:1438 100.5456:360 103.12479:646 105.19808:19 106.36704:1638 107.13566:370 108.4361:525 111.21436:1238 111.980…	16048.2	7453.55	50165.2	8514.47	20357.3	19229.8	11005.5	10414	17077.8	10182	10182	10182
447	12.317	1496.47	84.9774	Unknown	0.842	null	null	null	null	null	null	4	False	False		FALSE	FALSE	null	null	null	null	null	null	null	CHLOREK	50.91452:515 52.14249:1221 53.01746:2765 54.07114:3384 55.06053:9635 61.04436:867 64.18888:300 64.99918:102 66.17647:2917 67.93888:467 69.14728:8634 70.01247:6861 71.02959:15962 72.45216:5611 73.18105:4281 76.99342:864 79.00259:680 81.85596:1173 82.50523:0 83.23458:9334 84.97736:31614 91.05051:1987 91.58723:1647 92.91822:327 94.51471:4500 99.12088:6119 100.33938:502 101.03256:495 105.11361:639 10…	39800.2	6162.43	7540.46	10500.4	5554.91	8113.27	9856.38	19826.5	14050.9	18137.7	11725.5	12361.8
448	12.331	1498.25	71.0938	Unknown	0.368	null	null	null	null	null	null	4	False	False		FALSE	FALSE	null	null	null	null	null	null	null	CHLOREK	51.64516:825 56.18441:6157 57.09506:7229 57.9447:2117 58.94374:995 63.10583:199 63.71998:466 64.86684:598 67.06202:5680 67.95435:3750 68.95692:3729 71.09376:10178 73.09492:177 73.70991:652 75.11355:1709 80.12339:3763 81.06285:2523 82.67193:1 83.25599:284 90.7759:2216 92.93749:1180 95.04949:0 96.94112:1989 97.54523:1952 99.08607:1162 100.68192:136 101.84547:142 103.8637:2132 105.27014:1272 108.282…	43720.1	10308.4	16732	8262.51	12328.6	9620.64	16771.8	22182	15095	10975.1	10975.1	10975.1
449	12.332	1498.46	54.344	Unknown	0.474	null	null	null	null	null	null	4	False	False		FALSE	FALSE	null	null	null	null	null	null	null	CHLOREK	50.8139:136 54.34401:4559 55.18036:3888 56.0419:1278 59.06804:496 64.78159:542 65.43935:83 73.12148:1959 74.1274:3823 79.076:283 86.1312:893 86.9764:10 88.55331:349 89.8965:591 91.11917:822 92.3091:959 93.31054:714 94.13998:1730 95.05411:1789 97.09609:1438 98.12387:3761 101.05412:255 102.93835:1140 104.14363:179 109.08305:1587 110.09589:628 111.20598:565 112.10928:407 114.51014:204 116.00327:1064…	10375.8	8824.32	8573.65	10539.3	5360.49	6307.09	9327.34	9707.03	7303.6	6539.33	6539.33	6539.33
450	12.345	1498.85	73.0358	D-Threitol; GC-EI-TOF; MS; n TMS; RT	1	9.055	1481.73	C4H10O4	Sugar alcohols	UNXHWFMMPAWVPI-UHFFFAOYNA-N	OCC(O)C(O)CO	340	False	False		FALSE	FALSE	93.9	0	98.2	91.1	83.9	97.4	100	QC1	50.93722:881 53.33657:989 54.08483:2130 55.03126:5353 56.95123:3322 57.49382:725 58.5202:1941 59.20635:3460 66.88389:3196 68.04117:828 69.04489:16239 71.12607:1277 71.67072:7154 72.21198:10848 73.05603:299485 74.11806:18620 75.03239:10622 76.00677:1708 77.14841:1458 77.92098:1042 79.27706:3130 81.07517:264 85.04114:1110 86.184:509 86.91769:1330 87.82112:975 89.04876:9925 93.05965:3010 94.18182:21…	13687.9	186253	312414	250423	227491	248041	142372	251226	253590	255635	255635	255635
451	12.372	1500.57	67.0726	Unknown	0.947	null	null	null	null	null	null	4	False	False		FALSE	FALSE	null	null	null	null	null	null	null	CHLOREK	50.26512:398 51.12216:434 53.05967:89 55.09209:1736 57.92923:828 62.74768:761 67.07262:4483 68.34825:186 69.15124:1143 70.18377:2042 71.95956:516 73.13188:515 74.14285:3022 75.0459:1491 76.17528:136 77.1991:847 79.06802:232 87.2121:2186 89.21498:264 92.02042:752 92.7831:1635 93.36343:1600 97.0792:1570 101.72115:320 104.4745:689 107.92539:2051 112.21983:279 116.2213:1540 118.5863:1758 121.14983:80…	12341.6	7802.94	24386.1	10254.7	7847.94	7769.64	5898.26	6064.88	9474.22	7639.02	7639.02	7639.02
452	12.395	1502.87	129.582	Unknown	0.526	null	null	null	null	null	null	4	False	False		FALSE	FALSE	null	null	null	null	null	null	null	CHLOREK	50.33266:142 51.33056:253 57.03434:0 57.67387:4650 58.41212:2071 59.03851:1900 60.20835:1845 65.67939:136 68.25503:1319 70.18766:4066 71.85191:1 72.9895:3904 74.04981:6225 75.04281:1064 75.98896:590 77.95596:227 78.98962:1553 85.16478:2840 87.03291:1 87.97406:0 92.47388:998 100.1221:912 103.09515:758 107.77836:1696 108.96732:2393 111.04242:5559 114.98393:1 115.97961:1 117.78875:89 119.35801:1 120…	8542.56	5514.29	4614.57	16124.8	5665.63	9892.55	2090.43	13623.6	13613.3	11547.2	11547.2	11547.2
453	12.399	1503.03	55.0152	Unknown	0.737	null	null	null	null	null	null	4	False	False		FALSE	FALSE	null	null	null	null	null	null	null	CHLOREK	50.40759:445 51.30941:680 53.01495:1758 53.82185:278 55.01521:16999 56.02968:2341 57.04722:5212 58.16287:4196 59.6501:673 60.31892:1710 61.00245:1310 63.72719:97 66.94096:5814 68.19694:1273 69.15731:2733 71.09341:13566 71.92796:1459 73.02956:4873 75.04302:10809 76.12356:851 77.95602:350 80.19831:1453 81.06052:522 84.26165:9867 85.0699:10303 86.08974:466 89.25382:287 93.99645:115 95.13458:1 96.092…	21176.3	16406.8	14196.1	18202.8	9034.88	13259.7	12683.3	10817.9	7119.03	9803.26	9803.26	9803.26
454	12.408	1504.2	193.204	Unknown	0.579	null	null	null	null	null	null	4	False	False		FALSE	FALSE	null	null	null	null	null	null	null	CHLOREK	50.02278:433 52.08779:773 53.52988:1403 56.03494:3379 57.08813:24436 57.92494:5109 59.09371:1353 60.11226:1570 61.03985:260 63.00857:1864 64.09366:1060 65.35936:3135 68.51918:1570 70.26543:0 71.58469:3194 72.85452:9343 73.4435:3974 75.11824:1 75.72678:0 85.13918:1 88.13067:901 89.10518:2735 90.10998:1493 91.99785:121 93.92561:1539 94.87217:1301 96.24933:1 97.36498:2778 98.69664:1189 101.91142:147…	7192.38	1938.43	639.513	2874.76	3162.64	4047.65	434.796	1459.03	2896.59	2455.2	2455.2	2455.2
455	12.426	1505.6	191.149	3,5-DI-TERT-BUTYLPHENOL; EI-B; MS	0.368	-1	1538.12	C14H22O	Phenylpropanes	ZDWSNKPLZUXBPE-UHFFFAOYSA-N	Oc(c1)cc(cc1C(C)(C)C)C(C)(C)C	440	False	False		FALSE	FALSE	82.3	null	93.7	74.8	76	79.2	62.2	CHLOREK	50.0035:242 50.90353:2274 53.37629:1338 54.20597:3926 58.99255:1345 60.81387:852 62.11518:433 63.09189:1998 65.05775:3722 65.91508:3075 67.26839:1 70.26627:2857 72.27351:614 73.07992:13561 73.9174:10099 74.94124:1770 79.07815:5687 83.13681:3577 85.93148:0 87.04102:565 88.29091:544 89.04539:2230 90.26126:1165 91.50539:5751 92.09151:253 92.78878:0 93.3224:0 95.10208:373 98.09591:698 102.82974:1805 …	113880	2892.54	14385.9	3622.79	2926	3292.98	6284.71	1122.79	6160.13	3742.93	3742.93	3742.93
456	12.439	1505.36	578.464	Unknown	0.211	null	null	null	null	null	null	4	False	False		FALSE	FALSE	null	null	null	null	null	null	null	K5	50.61328:253 51.28957:1082 52.00434:780 52.64424:1183 54.0001:459 55.1253:2720 55.90772:342 57.04793:5225 58.09811:4941 58.97387:539 63.06512:325 64.16023:365 67.99674:990 68.96582:74 69.93874:2934 71.03606:2212 76.15149:1187 77.04604:492 79.95559:1742 82.81523:2708 84.0306:3279 85.1523:1258 86.80845:1726 88.19464:420 91.15786:5854 91.92007:7 93.31224:1161 100.19034:459 101.99607:1062 105.10412:9…	852.007	419.946	5728.31	2477.65	3223	0.083129	113.927	0	368.417	368.93	368.93	368.93
457	12.458	1508.4	77.0451	Unknown	0.947	null	null	null	null	null	null	4	False	False		FALSE	FALSE	null	null	null	null	null	null	null	CHLOREK	51.02248:1485 52.22097:494 53.14003:1 57.09855:5834 59.98597:1 63.74892:1692 64.96845:1152 68.05056:952 68.62847:3806 69.22386:3344 73.11724:1942 74.99032:4837 75.8622:682 77.04514:6150 77.79846:2443 78.91302:2176 82.0165:1654 88.12051:2271 91.06264:3422 93.97662:2315 96.06579:2089 97.14326:2604 97.98024:3065 101.11207:3163 102.21226:504 104.38837:184 108.54132:158 111.25786:208 113.72253:0 115.1…	10495.3	4217.88	11960.9	5132.6	7035.77	6757.97	8873.43	7416.91	19272.2	4479.18	4479.18	4479.18
458	12.468	1509.47	160.117	Unknown	0.421	null	null	null	null	null	null	4	False	False		FALSE	FALSE	null	null	null	null	null	null	null	K1	59.25333:1059 59.97286:2908 60.97965:444 64.04948:348 67.0798:5273 68.03827:1051 70.93143:187 71.49419:18 74.27344:98 76.94733:2341 77.94123:114 79.06614:4937 81.17962:3011 82.11378:2876 83.11887:4033 84.07018:642 85.21371:1070 86.11272:642 87.86883:164 90.51:1287 91.08684:714 93.27965:3106 94.17056:2320 95.10425:4991 98.45824:357 99.66269:1477 102.88094:1164 103.62234:753 105.93085:423 106.89439…	0.001068	9593.25	20230.6	20026.9	11501.6	3945.19	4029.58	3043.92	2431.92	8907.19	8907.19	8907.19
459	12.526	1513.24	73.0404	L-Aspartic acid; GC-EI-TOF; MS; 3 TMS; BP	1	6.776	1506.6	C4H7NO4	Aspartic acid and derivatives	CKLJMWTZIZZHCS-UHFFFAOYNA-N	OC(=O)CC(N)C(O)=O	340	False	False		FALSE	FALSE	97.5	0	99.7	96	95.2	95	100	L1	50.46471:4303 53.00997:5201 54.44007:13030 55.09523:57741 56.00786:11293 57.00985:7104 58.02014:42799 59.03594:156956 60.08283:27276 61.03373:44966 62.06221:2901 65.69528:23038 66.21957:36997 66.94784:4820 68.02805:11417 69.14842:12119 70.06457:125349 71.15655:44758 71.93698:153985 73.04198:4862912 74.08443:454042 75.05595:503289 76.06718:13927 77.06088:6245 78.13357:2751 80.22895:2679 80.9707:13…	4417.89	81055	94653.3	81184.4	78160	4281703	4473907	7303778	5427481	1224139	1224139	1224139
460	12.528	1513.74	156.083	Pyroglutamic acid_2TMS	0.947	10.06	1534.34	C5H7NO3	Alpha amino acids and derivatives	ODHCTXKNWHHXJC-UHFFFAOYSA-N	OC(=O)C1CCC(O)=N1	440	False	False		FALSE	FALSE	92.5	0	97.4	89.3	90.1	89.4	86.7	L4	50.00741:54 50.87655:2366 52.09651:3406 53.063:9257 54.08028:2699 55.98898:16711 57.00996:32492 58.07092:64638 61.03612:4475 62.74251:3480 63.31555:3660 64.73344:3861 66.02774:16197 66.98613:25576 68.09434:11520 68.86858:13427 71.104:27695 71.7664:72189 78.63765:386 79.93224:10429 81.5257:74 84.03372:37261 86.02595:55076 89.01566:10259 90.06225:2957 90.58371:1582 92.423:3681 93.26009:17225 93.841…	1714.21	43252.3	159435	140332	92585.9	2703858	1927149	2557384	2942720	676956	661570	1081095
461	12.553	1515.24	69.1121	Unknown	0.842	null	null	null	null	null	null	4	False	False		FALSE	FALSE	null	null	null	null	null	null	null	CHLOREK	50.35834:780 52.63471:1588 53.34419:1614 54.2546:2775 55.06091:23718 56.17226:5845 57.08599:46282 58.02962:1481 59.22373:2296 64.72422:481 65.32044:34 67.06611:3626 68.07844:1993 69.11214:56430 70.22767:18351 71.04217:31852 72.04353:2232 77.03976:289 79.16753:1342 80.27721:1911 82.1898:9611 83.1488:24523 84.177:21487 85.12836:19132 87.12514:1064 87.71474:775 88.40256:133 90.72658:982 95.0405:696 …	64178.9	8230.11	7936.07	8346.03	5143.83	20518.6	7214.88	13406.1	19241.5	17183.5	5993.08	9258.71
462	12.568	1516.84	97.1116	Unknown	0.895	null	null	null	null	null	null	4	False	False		FALSE	FALSE	null	null	null	null	null	null	null	CHLOREK	51.13137:299 54.10259:1602 57.7516:127 59.83662:618 61.09753:735 64.22499:414 64.98834:234 65.74483:566 68.16805:2278 70.16591:3253 75.0325:794 75.811:50 76.44971:425 81.16409:2314 82.15556:639 83.12345:17 86.22691:706 89.24893:269 91.90504:370 92.50182:1037 93.22154:471 94.03533:1940 97.11162:3370 97.99903:491 99.46048:1290 102.02128:143 104.89762:29 108.09759:551 109.77005:549 111.13827:1131 11…	18520.6	11976.7	8779.08	8834.73	4985.01	8047.35	7128.36	9530.38	3301.97	9492.51	4010.08	12323.4
463	12.597	1519.84	577.353	Unknown	0.842	null	null	null	null	null	null	4	False	False		FALSE	FALSE	null	null	null	null	null	null	null	CHLOREK	50.90462:118 52.11822:1163 52.8761:117 53.57649:1547 55.99174:931 60.2186:147 64.88831:306 66.31599:599 69.16651:686 75.031:2861 76.1687:15 79.07294:874 79.96353:2119 81.10464:1884 82.32563:1331 82.97773:1634 84.33246:3816 85.15549:1904 88.25431:57 90.81376:432 92.1047:452 94.21932:128 95.06358:988 96.01401:994 97.00927:1469 97.92963:49 99.9004:308 100.8111:401 107.0798:344 109.30834:1136 110.253…	2223.85	62.4957	0.0150317	201.328	1918.36	0	12.8918	219.911	1.23e-06	87.8158	87.8158	87.8158
464	12.619	1520.98	444.452	Unknown	0.632	null	null	null	null	null	null	4	False	False		FALSE	FALSE	null	null	null	null	null	null	null	CHLOREK	50.26386:290 51.8386:653 53.04713:983 59.93911:1523 62.31292:224 73.03168:1033 73.99854:730 75.0293:6224 75.9968:1072 77.90839:660 80.1206:510 85.12967:2763 86.06786:2313 86.98407:192 87.73396:371 88.77828:577 89.99802:908 90.84938:1808 92.91485:1380 94.30167:1053 95.32478:296 97.31341:1373 98.0413:2 99.1632:1633 100.84792:685 105.04447:1573 108.12859:19 113.01494:2402 113.92056:103 117.26255:204…	842.445	0	6.94e-06	0.0260062	0.0395676	0.0658228	0	0.122999	0	8.16e-06	0	0.0476828
465	12.637	1522.69	71.0355	Unknown	0.526	null	null	null	null	null	null	4	False	False		FALSE	FALSE	null	null	null	null	null	null	null	CHLOREK	50.02819:67 56.08099:4104 57.10904:19633 57.84338:2452 60.36738:890 61.20558:233 62.58421:33 66.86674:1000 67.83069:1230 69.10586:2433 71.03546:25780 72.02756:568 72.92247:4232 73.5176:5342 74.48161:1757 75.04887:2975 76.977:1900 78.98119:2100 80.05782:733 81.06171:6281 83.19924:1632 84.13551:5004 85.09133:13274 86.15124:3958 87.17187:971 90.90146:781 91.40858:668 92.31746:1236 95.13372:5717 97.2…	31988.7	5394.52	12593.2	7239.1	6685.86	7302.43	6329.91	14602.9	17074.1	12024.3	12024.3	12024.3
466	12.641	1523.1	272.46	Unknown	0.895	null	null	null	null	null	null	4	False	False		FALSE	FALSE	null	null	null	null	null	null	null	CHLOREK	50.27496:6 50.98681:205 52.45921:261 55.04729:0 66.30341:766 68.02251:1119 79.11047:1567 79.9257:890 82.16943:1 83.2313:95 89.08788:470 90.3436:1397 94.95728:35 95.66329:1 101.10146:73 108.23316:907 110.00456:1447 112.00233:0 115.44034:885 117.01521:1900 118.9828:1 125.18489:1974 126.40998:745 128.05394:1 129.00597:0 132.06839:862 133.04308:1427 135.25735:1117 136.02403:393 138.00481:914 141.2208…	2473.99	242.8	427.91	50.6644	265.955	811.745	1.1e-06	560.707	373.806	147.137	0	654.207
467	12.675	1525.6	99.104	Unknown	0.737	null	null	null	null	null	null	4	False	False		FALSE	FALSE	null	null	null	null	null	null	null	CHLOREK	51.20395:1829 53.03658:568 58.01574:384 60.0104:123 60.75576:128 68.13098:1945 75.84755:772 76.85787:993 77.3587:798 81.1618:2276 87.29408:1127 91.08178:744 92.02778:230 94.36062:2948 97.96669:159 99.10402:8470 100.33005:776 105.0404:661 106.10114:1150 107.2404:263 108.11621:560 109.9471:0 114.07029:1138 116.25478:804 117.07472:391 119.09158:1923 121.04166:2194 123.08344:1647 127.92733:702 131.13…	18376.1	4669.49	3627.62	4061.02	1739.19	14330.8	7573.85	5082.27	12895.8	5529.69	5529.69	5529.69
468	12.682	1526.31	84.0306	glutamate minor	1	8.154	1526.55	C5H9NO4	Glutamic acid and derivatives	WHUUTDBJXJRKMK-VKHMYHEASA-N	N[C@@H](CCC(O)=O)C(O)=O	340	False	False		FALSE	FALSE	85.7	0	100	76.1	59.6	91.4	95	L4	50.17792:200 50.71044:1088 53.2:782 54.09453:15626 56.03083:538361 57.08702:52675 58.02784:30218 59.09235:29468 60.1532:15741 61.05527:73761 62.07021:6930 64.71044:32 65.90806:1480 67.88596:8979 69.09509:440 70.09809:13092 71.02899:1717 72.10241:95209 73.02671:723169 74.09618:47944 75.04517:771531 76.04466:70296 77.00491:22666 78.70182:1517 79.25432:3154 79.979:1801 82.07323:8138 84.04066:2014315…	10895.8	61995.3	222665	119767	137250	2412401	1317517	2025094	2659170	784486	784486	784486
469	12.694	1527.66	231.264	Unknown	0.632	null	null	null	null	null	null	4	False	False		FALSE	FALSE	null	null	null	null	null	null	null	K1	51.37143:0 53.60191:1473 57.47194:1552 58.09682:933 59.15544:1322 59.8904:1183 66.11833:492 67.04553:2867 67.87971:284 69.0374:2055 71.14439:2696 78.95464:1498 79.60736:1958 85.12658:2230 86.39806:3258 87.03165:1056 88.96989:890 90.04469:211 91.22108:728 92.03509:306 95.89008:1182 97.03554:3478 97.98961:1749 99.17966:2098 101.4239:363 104.45009:233 107.09505:2293 108.93262:640 110.79527:2188 113.…	225.722	6233.66	7799.52	10982.7	9268.48	34980.7	1036.13	23611.8	31388.3	12444.9	12444.9	12444.9
470	12.725	1529.53	57.112	Unknown	1	null	null	null	null	null	null	4	False	False		FALSE	FALSE	null	null	null	null	null	null	null	CHLOREK	50.07566:0 50.67722:688 51.63013:1316 57.11203:36175 59.22644:809 65.20382:2807 69.28554:9740 73.39053:1254 75.05363:11742 76.07048:1320 77.44257:1 78.14365:1990 79.10543:599 81.41132:1317 87.07259:193 94.06412:2965 94.9717:1525 95.64229:2150 97.2202:7719 100.2047:3914 101.99062:384 104.10214:58 107.16167:1505 108.22584:575 108.97218:4995 110.3501:2803 111.13245:4437 113.0523:10091 116.11621:1208…	53669.7	9935.08	9490.78	13531.7	10521.8	10975.3	47020	15842.2	14054.3	16007.6	11189.5	6594.71
471	12.749	1531.92	85.1097	TRIDECANE; EI-B; MS	0.684	-1	1548.55	C13H28	Alkanes	IIYFAKIEWZDVMP-UHFFFAOYSA-N	CCCCCCCCCCCCC	340	False	False		FALSE	FALSE	84.6	null	98.4	75.5	77.5	69.6	81.2	CHLOREK	51.35831:847 53.31702:1551 53.91534:12 55.00167:52423 55.84076:17573 56.35368:13199 57.10082:199989 58.09642:10656 64.85052:89 66.14353:2773 67.14504:8609 68.16202:6446 69.12727:25585 70.06065:25935 71.08147:205019 72.07768:7175 74.29321:198 75.03498:11345 80.23556:2178 81.75116:2436 83.1346:18269 84.05267:32748 85.12049:147984 86.07877:2939 87.17374:1037 91.05833:537 94.14577:276 97.1485:5483 98…	153858	1773.35	13321.1	21428.8	8913.62	13484.5	7403.35	15032	13570.5	6490.41	6490.41	6490.41
472	12.751	1531.74	100.218	Unknown	0.421	null	null	null	null	null	null	4	False	False		FALSE	FALSE	null	null	null	null	null	null	null	CHLOREK	51.39298:1315 52.4641:932 53.35187:4024 54.54709:47792 55.17604:4992 57.08073:51126 58.20397:1502 59.20544:2136 65.03242:848 69.02512:15671 70.21382:11802 71.13248:9828 72.00382:1961 73.04485:7292 75.48052:19619 79.17451:348 79.78211:898 80.37275:4257 82.13702:6277 82.92557:8087 83.45635:7918 84.17035:3485 86.1647:4561 87.91761:358 88.45238:130 89.1944:271 89.97968:519 92.70646:703 93.25916:1108 …	5657.66	2118.91	3420.67	1479.51	1443.4	5097.35	2078.31	4124.59	3591.61	4412.09	3218.56	2501.34
473	12.755	1531.32	71.1058	Unknown	0.474	null	null	null	null	null	null	4	False	False		FALSE	FALSE	null	null	null	null	null	null	null	CHLOREK	57.05804:13232 58.74623:1096 59.86926:94 65.08149:360 67.04827:393 69.06355:11614 71.10584:38123 71.98392:1348 73.01215:2708 75.82834:1401 78.88418:989 81.08996:810 84.11112:17840 88.7051:319 90.22826:710 92.32025:1227 94.00152:533 95.08208:3037 96.15765:407 97.06256:4082 100.87119:333 106.83932:551 109.01144:144 110.29127:567 111.12419:7889 113.17396:13244 114.2273:4624 115.32919:1056 117.95747:…	219046	8844.98	17284.3	16094.5	7909.46	10165	15890.8	13736.6	12558.9	10890.9	10890.9	10890.9
474	12.788	1534.48	73.0365	isothreonic acid 1	1	8.156	1526.84	C4H8O5	Sugar acids and derivatives	JPIJQSOTBSSVTP-GBXIJSLDSA-N	OC[C@@H](O)[C@H](O)C(O)=O	340	False	False		FALSE	FALSE	93.1	0	99.6	88.8	81.8	95.9	95.7	L1	51.06257:198 51.88468:2399 55.04802:4459 59.18289:10797 60.19251:975 65.07636:69 66.11322:2171 67.0458:1282 67.85001:79 69.08548:3261 70.20893:615 71.1549:5813 72.04761:15352 73.03687:396081 74.06561:43079 75.02956:1836 75.76698:42 76.30237:931 77.18012:1855 78.63788:1952 79.40899:297 80.10916:954 83.02079:3911 86.15543:3003 87.1992:636 88.43825:2268 89.16565:4890 90.05877:26 94.05216:740 101.022…	18155.8	200302	254610	228870	164470	373510	239662	551827	434910	376565	228022	250721
475	12.801	1535.88	245.096	Unknown	1	null	null	null	null	null	null	4	False	False		FALSE	FALSE	null	null	null	null	null	null	null	CHLOREK	60.67727:219 61.28912:876 65.73421:1385 67.28554:113 67.90004:522 68.42217:111 69.07266:2959 73.89143:1312 74.99846:1916 76.35386:2133 79.65082:3558 83.06835:985 87.14244:281 92.04362:213 96.06594:1116 98.05157:283 104.27252:3 105.75339:300 106.96107:169 114.0115:289 115.00902:235 116.11317:464 117.10926:540 117.80285:666 118.90513:785 120.16038:1424 120.96695:986 122.23943:439 123.28237:71 124.4…	3823.18	60948.8	117760	93276.1	63221.8	76267.5	38616.9	49644.9	77670.3	85377.3	85377.3	85377.3
476	12.832	1538.56	75.1059	Unknown	0.632	null	null	null	null	null	null	4	False	False		FALSE	FALSE	null	null	null	null	null	null	null	CHLOREK	51.2101:145 53.7818:963 66.84897:2702 68.10424:3915 72.33468:936 75.10589:8622 78.25673:925 79.79288:1758 83.99377:4778 88.74512:538 89.95223:244 91.24188:4183 93.13763:415 95.25487:2547 97.12017:3042 98.09549:38 100.78522:93 101.34362:383 103.60524:226 105.16521:2098 105.90424:593 106.66851:204 110.33414:43 111.18317:2330 115.77851:563 117.06474:1573 120.98044:2829 125.19817:3685 125.82777:804 1…	16528.6	22758.8	12853.3	19974.9	11744.5	13090	5813.72	99578.9	17016.1	32600.3	32600.3	32600.3
477	12.834	1538.45	221.041	Unknown	0.842	null	null	null	null	null	null	4	False	False		FALSE	FALSE	null	null	null	null	null	null	null	K1	51.20089:1691 52.06964:154 53.16518:1918 54.16283:4719 56.19532:519 61.25834:1786 66.19852:3384 67.01335:695 70.22716:2836 71.1477:3584 73.07095:11470 74.13467:545 77.03508:1418 79.0701:6399 80.07304:0 83.05653:2507 84.00017:5612 85.06253:2598 85.85531:69 87.09242:1353 89.12262:911 90.93507:1512 92.00336:560 93.97694:306 95.10498:3641 96.51981:3117 98.97493:744 99.94486:1175 102.06865:714 103.394…	2560.77	7826.79	13598.6	10628	8319.85	22244.4	8536.15	13301.1	13814.9	12176	12176	12176
478	12.856	1540.75	163.114	Unknown	0.684	null	null	null	null	null	null	4	False	False		FALSE	FALSE	null	null	null	null	null	null	null	K1	53.10552:1911 56.16142:1571 57.16788:7070 57.86064:1751 59.85651:1767 62.87376:1336 64.19515:241 65.17581:28 66.18739:4499 67.02686:29 68.18109:2407 69.13991:1515 71.98276:962 75.00938:2859 76.98699:1898 78.33473:2095 79.06906:920 82.11156:2621 85.02422:887 86.75691:1634 93.08082:3183 94.48358:6030 95.07598:2396 96.28737:622 97.13451:3556 98.094:2659 100.80756:241 101.34642:263 105.02813:2070 107…	2999.18	6910.34	8574.5	11832.9	9322.51	13803.6	3687.72	9564.49	7984.02	9017.62	9017.62	9017.62
479	12.859	1540.46	80.0561	Unknown	0.947	null	null	null	null	null	null	4	False	False		FALSE	FALSE	null	null	null	null	null	null	null	CHLOREK	54.30054:2417 57.7993:936 58.62693:1003 59.91581:1219 62.72012:347 65.75208:328 66.99168:286 67.97965:154 74.06513:2473 74.984:304 80.05614:4869 81.01832:2006 82.10934:1574 88.17426:347 93.18066:1011 94.0044:1499 96.79826:2018 104.06924:1321 108.158:1271 109.24572:3062 112.1891:399 120.68595:4017 121.19045:4657 122.89749:571 124.05576:1741 126.08086:157 128.2262:636 130.95023:2250 131.49886:1752 …	6523.97	1041.01	14526	2428.4	6734.64	3551.32	3780.78	3195.24	5480.12	2007.05	2007.05	2007.05
480	12.864	1541.63	587.266	Unknown	0.316	null	null	null	null	null	null	4	False	False		FALSE	FALSE	null	null	null	null	null	null	null	CHLOREK	51.79032:362 56.04522:4147 59.82866:130 60.51686:1143 62.97706:377 66.04507:1686 67.06651:3631 67.84104:316 72.19499:974 73.39658:1000 74.99946:563 77.30204:1009 80.22906:418 81.22357:53 87.18157:1343 88.2982:120 91.33668:486 92.38659:372 93.23458:858 97.01575:2540 99.08337:370 100.19261:803 101.49563:183 102.71273:947 103.22165:596 106.20106:1095 108.13876:77 110.14935:862 115.93903:1528 116.990…	1683.1	46.6711	0	30.1281	340.107	0	49.957	0	120.935	143.226	101.581	0
481	12.884	1542.43	71.1293	Unknown	0.737	null	null	null	null	null	null	4	False	False		FALSE	FALSE	null	null	null	null	null	null	null	CHLOREK	51.13454:1225 52.95212:266 53.70914:859 55.0718:12829 57.12287:59682 58.03368:3079 59.11552:1134 60.90869:640 61.76542:559 62.96392:628 65.0787:521 65.81937:785 67.13226:3407 69.07551:3345 70.02348:13257 71.12933:81525 72.35387:4180 79.10114:1863 80.18184:1795 82.11974:8736 83.1206:3358 84.1715:8533 85.10216:46599 85.85359:656 86.43642:1370 87.13458:342 88.86682:33 96.10371:2282 99.08306:17644 10…	90627.6	3738.15	13980.6	11062.8	9659.61	11392.8	10176.5	7654.27	13178.6	4474.54	4474.54	4474.54
482	12.903	1543.93	155.719	Unknown	0.316	null	null	null	null	null	null	4	False	False		FALSE	FALSE	null	null	null	null	null	null	null	CHLOREK	52.94944:2891 55.04054:5325 56.27384:5951 57.09355:13970 58.19723:696 60.29096:1133 66.1867:664 67.82747:4150 69.12819:25053 70.09557:2132 72.08651:8168 72.8333:103 74.30382:2241 74.99647:0 76.06638:762 76.6746:1249 77.32756:1554 78.98588:2040 81.18768:0 83.13176:4134 83.96686:11086 84.47598:11291 85.19997:117 86.25522:1195 90.90517:965 92.0246:1142 93.25638:827 96.73082:2764 98.14516:1720 99.823…	4479.23	2561.31	3144.49	6275.6	1932.7	30035.7	15281.7	30075.5	16030.7	12972	12972	12972
483	12.904	1544.41	271.096	5-hydroxymethyl-2-furoic acid NIST	1	8.293	1543.33	C6H6O4	Furoic acids	PCSKKIUURRTAEM-UHFFFAOYSA-N	OCC1=CC=C(O1)C(O)=O	340	False	False		FALSE	FALSE	83.4	0	100	72.4	59.6	89.3	76.9	QC1	52.09381:3344 52.95936:1669 53.56627:1028 57.04465:2093 58.04073:1952 59.34252:143 60.19731:511 62.32804:597 63.89417:888 64.88612:2274 65.50796:2345 66.23151:1926 70.1058:4944 71.00326:1318 72.33656:979 73.05011:30394 75.06046:19596 76.2485:1515 77.08728:3996 77.9431:2834 78.98251:7574 80.18162:2943 82.28719:441 83.01058:3753 86.91129:1098 88.49831:588 89.0678:842 91.9566:643 94.50027:2602 95.12…	671.429	15975	30346.6	23508	17720.4	33020.4	17699.4	24456.6	25487	19486.4	19486.4	19486.4
484	12.909	1546.23	528.899	Unknown	0.263	null	null	null	null	null	null	4	False	False		FALSE	FALSE	null	null	null	null	null	null	null	CHLOREK	51.15412:269 51.87285:502 54.26853:1151 58.04386:127 59.2873:1547 60.19106:62 62.51526:161 64.57472:699 69.00079:4827 73.89326:659 75.03851:1679 75.8548:1880 76.7914:1408 78.27796:1818 81.83738:140 83.09946:5853 85.08095:8682 87.16778:165 88.33173:260 90.75248:457 92.17908:42 93.09465:4832 95.10375:2075 96.48891:1754 101.15064:1476 107.36124:1498 107.9988:1570 115.80844:1564 116.90453:349 118.026…	1660.79	99.588	91.1826	691.066	218.383	0.0278467	150.879	0	75.5433	106.826	0	121.863
485	12.911	1545.15	147.087	Unknown	0.632	null	null	null	null	null	null	4	False	False		FALSE	FALSE	null	null	null	null	null	null	null	K3	53.52381:1357 55.00263:4813 57.04104:1745 58.72574:1640 59.25549:1487 61.85525:1175 62.92495:928 69.01948:3919 72.73044:2126 76.83649:283 77.97591:4505 79.07725:1935 80.10892:978 90.67798:1282 91.24117:1846 95.84418:914 98.23328:1756 98.81316:775 108.12565:240 109.142:1575 110.51948:465 115.86645:646 118.00269:1285 118.92962:2051 120.58939:1300 121.26837:2490 126.17602:661 127.10127:571 128.00954…	3158.57	43866.8	45406.6	42006.3	26738	62187.6	42622.2	70215.3	11964.7	70668.2	52654.3	61138.9
486	12.932	1546.8	116.89	Unknown	0.421	null	null	null	null	null	null	4	False	False		FALSE	FALSE	null	null	null	null	null	null	null	K5	50.04005:1058 53.05184:64 62.41626:103 63.36327:861 65.78507:312 67.85107:1698 68.53844:1529 76.12898:1366 80.3846:917 89.10834:916 89.89096:92 92.62658:978 93.35421:400 95.32108:167 97.13182:173 98.19308:1789 109.2733:1852 113.7868:1295 116.35345:2695 116.89029:3146 119.25949:3009 125.78281:228 127.20194:1055 134.9387:1777 136.87762:456 137.39026:1292 138.07159:396 140.82436:589 143.38092:648 14…	5048.23	9285.58	6553.5	7714.56	4700.16	4810.55	11741.7	21266.6	8143.82	3068.79	7501.8	7988.54
487	12.942	1547.15	75.0309	Unknown	0.474	null	null	null	null	null	null	4	False	False		FALSE	FALSE	null	null	null	null	null	null	null	K1	50.04185:1173 55.75179:3036 59.95623:831 61.05513:448 62.33368:553 63.13785:389 64.87387:883 66.12639:380 72.97811:1856 75.03094:6892 80.36208:1938 81.08951:5890 82.02913:5736 84.98048:228 86.10593:90 87.13345:916 94.2805:161 95.01849:1735 96.13915:431 99.17072:781 102.77195:1501 105.13989:2356 106.30272:913 106.92096:47 108.05217:1437 109.17256:342 109.9831:367 111.20863:2436 113.87228:535 118.8…	12397.6	14257.8	39436.1	21409.8	26913.1	10778.9	13956.4	26717.3	32539.2	15100.3	15100.3	15100.3
488	12.949	1548.43	540.484	Unknown	0.632	null	null	null	null	null	null	4	False	False		FALSE	FALSE	null	null	null	null	null	null	null	K1	50.02992:286 53.46724:262 54.27039:721 56.5642:4837 57.29893:2360 58.23051:742 60.16168:82 61.73416:451 64.69027:853 65.31945:273 66.01978:1102 69.01726:3270 71.17655:232 71.9891:521 76.19749:612 76.99264:1186 80.04246:2063 84.09418:4611 85.16744:1267 86.9763:236 94.20953:61 95.09993:2102 97.02474:1196 98.02365:560 101.03567:387 104.18127:310 110.29005:160 116.12267:80 120.32352:491 122.36664:710…	39.5104	1666.7	381.633	82.959	0.00856005	0	91.325	0	78.0576	52.6421	0	123.327
489	12.987	1550.94	147.072	Unknown	1	null	null	null	null	null	null	4	False	False		FALSE	FALSE	null	null	null	null	null	null	null	QC2	53.06366:1336 54.30796:1204 55.03332:1132 59.01125:1970 60.41898:1163 61.24338:183 63.23537:259 64.73274:253 66.1415:1205 69.36687:765 70.22303:929 71.43782:129 73.0556:52074 73.87525:3406 75.05184:8195 75.79727:1980 76.80239:1054 77.31236:0 80.17417:386 81.20824:478 82.00639:1259 84.16058:4075 84.75543:57 85.33418:521 87.2387:481 87.83202:988 88.59925:2521 89.19518:2454 95.07152:1065 102.13569:4…	4232.99	50872	64640.9	62677.2	47046.3	29613.3	9520.31	18988.8	43846.1	43239	43239	43239
490	13.005	1552.13	71.1352	Unknown	0.684	null	null	null	null	null	null	4	False	False		FALSE	FALSE	null	null	null	null	null	null	null	CHLOREK	52.9467:1517 55.70899:8981 57.19205:7298 58.2166:3319 59.37729:1435 59.9034:493 62.40353:92 63.26162:245 65.10656:1257 66.06019:907 69.08826:6821 70.22727:4895 71.13522:15848 72.28166:4684 73.03716:2843 74.17453:3309 76.31798:6315 77.25456:1382 77.91785:28 78.98266:65 82.37363:4724 84.07315:1527 85.06065:3373 86.2292:1968 87.02648:778 88.37475:412 93.029:1087 95.14986:3328 96.02125:2695 97.02739:…	101021	8138.03	18542.9	3571.68	8929.72	14715.6	9636.77	13330	12665.9	7484.14	7484.14	7484.14
491	13.026	1554.58	243.287	Unknown	0.789	null	null	null	null	null	null	4	False	False		FALSE	FALSE	null	null	null	null	null	null	null	CHLOREK	54.13203:3073 54.99738:2187 55.994:203 57.09924:13874 58.79092:1349 59.8024:725 67.06319:1889 69.02132:3701 70.22772:1519 71.07004:6251 72.23328:1580 73.03532:3143 76.19156:122 78.93333:1127 82.12313:3433 85.11669:1989 86.13477:461 87.03888:27 88.46185:88 89.33005:589 92.96321:1248 94.28487:903 95.03056:689 96.04591:1377 97.15579:2383 99.21369:1520 103.19445:132 107.70953:632 109.01264:1372 113.3…	7414.52	1167.67	1279.33	1197.87	1575.36	2270.99	523.194	1204.21	1089.2	562.8	562.8	562.8
492	13.056	1556.63	97.0793	Unknown	0.842	null	null	null	null	null	null	4	False	False		FALSE	FALSE	null	null	null	null	null	null	null	CHLOREK	51.28579:302 53.06311:2416 54.1604:2361 58.0026:1926 60.97941:854 65.86962:1383 67.10531:3396 74.21566:1608 75.11835:7642 80.33904:1311 83.11849:360 85.88642:794 87.27919:875 90.36816:560 94.99223:339 97.07926:7709 100.21462:1287 104.08742:838 106.79043:982 108.3613:22 109.06648:51 114.53606:2882 115.51985:903 116.17089:218 119.40594:1971 122.07539:560 123.31113:247 125.0154:371 132.1135:1169 136…	14003.4	2941.61	5465.76	6669.01	7662.09	6719.99	6521.11	5342.38	5039.15	4157.94	4157.94	4157.94
493	13.105	1560.7	113.098	Unknown	0.895	null	null	null	null	null	null	4	False	False		FALSE	FALSE	null	null	null	null	null	null	null	CHLOREK	54.01436:2224 59.03438:370 60.23857:424 60.96808:1132 65.7299:1168 68.1776:1668 69.13788:1886 70.12539:1269 73.07842:896 74.03584:2948 74.97549:610 77.15408:768 79.02286:1133 80.29673:2148 82.11393:1038 85.10474:8343 86.24873:1109 88.98105:362 94.35592:1439 101.1096:984 103.05347:448 104.7395:0 105.69389:25 107.28818:936 109.15315:3318 111.00797:4688 113.09815:10304 113.87228:453 115.25424:893 11…	12093.7	483.568	1656.32	771.989	424.227	2301.72	102.121	3488.34	1005.26	3898.25	2201.32	2070.02
494	13.11	1560.79	217.122	lyxose minor	1	9.018	1632.81	C5H10O5	Pentoses	SRBFZHDQGSBBOR-AGQMPKSLSA-N	O[C@@H]1COC(O)[C@@H](O)[C@H]1O	440	False	False		FALSE	FALSE	73.7	0	72.7	74.3	69.9	78.5	79.5	L4	51.39455:2502 52.16143:313 58.02773:1416 59.22874:8250 61.7559:716 64.24732:917 66.02713:367 69.05949:1522 69.88694:1674 74.16686:6624 76.47327:1885 77.06974:1092 79.14388:1645 79.98731:2240 81.09293:247 85.15978:141 86.83002:814 87.37674:150 89.07397:3203 90.22158:650 92.29371:495 93.07344:718 93.99435:758 95.16:3215 96.41843:2093 98.28111:402 99.09407:4895 100.13634:55 101.12459:1612 102.99601:…	3981.79	9397.05	9109.6	8069.76	11940.1	41454.3	16986.1	43662	46721.8	25965.3	25965.3	25965.3
495	13.117	1562.38	243.149	Unknown	0.526	null	null	null	null	null	null	4	False	False		FALSE	FALSE	null	null	null	null	null	null	null	CHLOREK	53.13396:2076 53.78001:1886 54.28395:1096 55.01231:9968 56.08195:5539 57.07629:515 58.02108:2012 58.9447:916 60.98338:1170 65.73964:1727 68.13902:1846 69.01641:5971 70.13747:15908 71.09205:38308 75.89374:2393 77.06224:927 81.20384:3669 83.2069:2179 85.06186:41069 86.11805:138 88.30685:49 89.0756:1415 89.83371:270 91.09096:2716 93.10199:1836 95.16407:1698 97.12459:5448 98.20018:5786 99.1199:11746 …	8492.85	6533.81	4901.29	9934.56	4704.08	20246.7	8049.81	23057.8	17735.3	13020.2	13020.2	13020.2
496	13.157	1564.88	243.195	Unknown	0.632	null	null	null	null	null	null	4	False	False		FALSE	FALSE	null	null	null	null	null	null	null	CHLOREK	50.97187:443 56.27257:2779 64.12885:762 67.06853:3295 69.04397:2542 72.83474:206 73.35593:0 77.96648:432 80.19935:822 82.14756:1760 84.05492:2630 87.37624:733 90.55933:114 91.21263:226 91.88073:377 96.0113:482 101.06226:78 102.26048:303 103.56917:1744 108.24276:1363 111.70567:4083 112.36444:1068 113.12829:1498 113.85384:489 117.1627:2423 118.05434:136 118.6971:448 121.40231:2067 123.24481:807 124…	8492.85	6315.49	3872.61	3965.16	3953.74	4054.03	5772.42	7779.86	5958.34	9314.56	2944.65	3841.23
497	13.189	1567.72	247.116	Unknown	0.895	null	null	null	null	null	null	4	False	False		FALSE	FALSE	null	null	null	null	null	null	null	K1	53.78123:3400 54.99615:8789 56.13946:262 60.09158:2600 61.87717:842 62.64753:137 64.92962:914 65.97621:1889 68.98032:857 69.92904:5403 71.36191:2774 72.07069:4482 75.85097:2580 76.42934:372 82.14899:1460 84.10588:2315 85.10403:224 87.80338:933 89.55352:692 90.15749:539 91.41355:259 92.45243:1083 95.12926:127 99.13056:0 100.06035:714 100.83424:187 103.89599:976 105.73894:2642 106.43078:757 107.364…	1596.05	14076.8	17090.8	13386.5	12373.8	18578.1	7833.28	19302.2	13357.9	17538.6	10201.6	10663.1
498	13.198	1568.13	73.0453	2-Oxoglutaric acid; GC-EI-TOF; MS; 2 TMS; 1 MEOX; BP	1	6.976	1561.3	C5H6O5	Gamma-keto acids and derivatives	KPGXRSRHYNQIFN-UHFFFAOYSA-N	OC(=O)CCC(=O)C(O)=O	340	False	False		FALSE	FALSE	93.8	0	99.7	89.9	84.8	94.2	96.6	L3	51.14537:505 52.13489:598 53.7245:7241 54.97438:38724 56.03276:9291 57.10887:5885 58.12471:15136 59.05798:23854 61.05477:4967 62.71824:378 68.13409:2597 69.13824:11681 69.93537:10593 71.69629:12429 73.04142:351929 74.07982:36420 74.99058:103107 76.25712:7467 77.08052:782 78.40463:784 80.00467:3781 82.05016:3170 83.05527:11625 84.01103:18833 86.21847:4202 86.9566:941 89.01135:31134 90.21362:3889 9…	5989.81	140689	226981	187844	134790	311697	175477	330247	325951	316167	205266	223598
499	13.198	1568.3	182.165	Unknown	0.421	null	null	null	null	null	null	4	False	False		FALSE	FALSE	null	null	null	null	null	null	null	CHLOREK	52.78061:449 54.30302:306 58.89984:582 60.56714:59 66.06197:873 72.90744:3123 75.95121:2443 77.11003:143 78.0698:215 83.06428:4136 92.75397:1814 94.27086:1344 96.13435:1755 97.03197:6139 98.0638:688 99.00324:55 100.32291:697 104.34524:2084 105.09023:187 107.27161:1252 109.35857:1 111.19406:1958 112.16507:469 113.15393:87 114.53118:589 115.05172:1145 119.13519:134 124.15814:1593 125.81226:815 126.…	3091.76	1925.31	2600.55	3317.32	218.76	2891.3	1949.53	2279.39	3138.8	2559.83	2559.83	2559.83
500	13.212	1569.22	57.0404	Unknown	0.842	null	null	null	null	null	null	4	False	False		FALSE	FALSE	null	null	null	null	null	null	null	CHLOREK	53.66886:17 57.04039:15536 59.81012:46 60.78626:63 64.06618:722 66.19698:1553 66.84547:1018 68.3923:294 69.20332:2196 73.91793:1051 75.04806:3471 76.15556:1695 76.99602:121 77.6694:333 79.2293:1248 80.1223:1085 81.13858:749 82.06759:1955 86.2005:743 89.13117:1236 92.02985:1505 97.17054:67 97.80614:2085 98.33779:4092 101.09096:95 106.96012:2128 109.13473:1657 110.91383:3892 114.12459:584 115.0185:…	25136.4	9957.24	6627.93	6696.37	8310.68	4907.53	6470.74	9844.38	9215.27	6984.77	6984.77	6984.77
501	13.252	1571.67	75.0147	Unknown	1	null	null	null	null	null	null	4	False	False		FALSE	FALSE	null	null	null	null	null	null	null	CHLOREK	51.41708:422 54.167:3546 58.43335:2033 59.13913:1177 59.87592:1847 61.00857:93 62.6886:166 65.20827:28 65.88101:8 67.26828:301 71.99435:1465 73.03545:3261 73.80894:603 75.01474:11164 75.62625:834 77.1752:1910 77.68873:1153 79.24262:1666 80.16997:1536 81.09123:4634 82.68433:4000 84.03307:3571 87.24854:362 87.85148:827 90.93893:336 92.18829:713 96.97244:795 101.22926:86 105.1877:784 107.1207:1360 1…	18708.2	17105	41476.5	23098.8	27611	17291.8	18306	29117.6	39302.9	18232.5	18232.5	18232.5
502	13.266	1573.87	71.0949	Unknown	0.947	null	null	null	null	null	null	4	False	False		FALSE	FALSE	null	null	null	null	null	null	null	CHLOREK	50.81752:971 52.99923:1696 54.24749:5170 55.04541:9490 56.15961:6383 57.04424:20982 58.17141:1373 61.2755:343 62.1731:439 63.90014:182 64.95805:698 65.64983:949 67.00549:2618 68.1311:2209 69.03066:4813 70.19812:4856 71.09495:35504 72.3429:1681 76.94449:644 80.11662:404 82.09045:6141 82.96484:697 84.13091:10171 85.04652:26271 86.2216:1968 86.8299:228 88.93278:411 93.08025:1419 94.11529:466 97.0965…	53239.8	5291.79	4288.79	7649.12	6629.19	4590.14	9157.66	4846.88	3614.41	5432.37	5432.37	5432.37
503	13.307	1576.76	67.2601	Unknown	0.789	null	null	null	null	null	null	4	False	False		FALSE	FALSE	null	null	null	null	null	null	null	CHLOREK	50.21091:176 52.83596:68 54.11807:339 57.99552:527 59.16477:518 60.25682:52 61.08476:794 62.2894:268 63.38914:173 64.01829:77 65.66145:492 67.2601:5440 69.03956:1195 75.01179:281 76.26043:29 80.21484:554 81.11345:78 85.71891:364 89.14786:946 91.4779:583 93.00938:1308 94.18884:1159 95.92863:541 97.12521:2382 98.13384:483 99.88605:251 101.28036:319 107.58506:316 109.18362:870 110.04157:186 112.9362…	9608.73	8163.24	8983.38	6549.7	12841.8	10398.7	10256.2	12483	14570	9856.2	9856.2	9856.2
504	13.337	1579.62	487.341	Unknown	0.842	null	null	null	null	null	null	4	False	False		FALSE	FALSE	null	null	null	null	null	null	null	CHLOREK	50.94481:1259 52.96769:1008 55.01996:543 56.10236:1268 59.38729:1456 60.19471:1125 62.72343:1008 64.98516:965 66.99468:1688 68.35438:2548 72.99243:1275 76.35165:1513 77.25146:503 79.11548:2106 80.02117:2696 83.13684:235 89.00482:400 90.56178:29 96.98928:1362 101.43701:831 102.23048:723 105.32316:1230 107.78855:1020 109.02221:452 109.7694:210 111.07326:75 116.82142:3415 121.37002:1245 122.28991:14…	1198.38	159.138	76.3485	98.4306	93.7286	53.8479	126.01	77.4769	0	0.012718	0	0
505	13.351	1581	57.0657	Unknown	0.947	null	null	null	null	null	null	4	False	False		FALSE	FALSE	null	null	null	null	null	null	null	CHLOREK	51.76353:202 54.91795:2020 57.06573:11815 59.07536:1523 60.86662:61 61.84686:87 63.7509:258 65.18155:392 67.11826:2103 68.20795:1277 69.02858:5966 70.32058:2243 71.08593:403 73.06882:3106 73.97938:434 76.3057:530 77.21671:431 82.12644:381 85.22497:288 90.93807:3171 91.61456:1612 92.92544:1961 93.42944:1290 94.13196:1527 96.67502:917 97.43887:92 100.40556:1324 102.03912:847 102.95625:884 105.03484…	21765.6	5830.79	6309.37	12112.6	7306.59	5743.56	5035.6	9680.84	13080.6	7863.81	7863.81	7863.81
506	13.443	1587.54	113.086	Unknown	0.842	null	null	null	null	null	null	4	False	False		FALSE	FALSE	null	null	null	null	null	null	null	CHLOREK	53.19082:628 57.08681:2925 58.04227:561 60.08934:549 62.42013:321 64.07932:866 64.7139:286 65.26405:452 67.98679:1123 71.23243:1398 71.84399:317 73.02132:3347 74.16785:639 74.98885:2068 77.60904:256 79.03291:2208 81.14092:304 84.27728:1449 91.26541:331 92.05018:107 95.94665:2308 99.12312:1055 100.17404:2096 101.18584:706 101.82836:378 104.98882:296 107.01381:801 108.25899:581 110.11747:200 113.08…	4840.9	1937.46	4538.24	11381.8	5460.49	7283.5	3270.64	4117.23	1558.27	7374.44	7374.44	7374.44
507	13.447	1588.69	69.0432	Unknown	0.895	null	null	null	null	null	null	4	False	False		FALSE	FALSE	null	null	null	null	null	null	null	CHLOREK	50.3684:77 51.10333:86 53.17371:1374 53.90696:480 57.10433:5488 57.8915:490 58.67882:804 59.48329:1058 63.20717:323 67.18457:3991 68.04654:2607 69.04318:6238 70.94527:659 73.05608:3511 75.09835:52 76.21693:1841 78.08298:608 79.26436:150 84.2803:3982 87.01212:355 95.03942:2363 96.43469:4491 97.19064:615 98.06131:959 99.14796:884 100.33566:972 101.73233:741 103.80335:75 104.70625:835 106.65791:2487…	10026	13979.7	9663.82	7854.06	3604.93	10888.4	6853.16	8408.76	12065.5	8026.72	8026.72	8026.72
508	13.468	1590.03	211.004	21683 glycerol-1-phosphate byproduct by Kohei Takeuchi 02-2014	1	8.735	1596.91	C3H9O6P	Glycerophosphates	AWUCVROLDVIAJX-VKHMYHEASA-N	OC[C@H](O)COP(O)(O)=O	340	False	False		FALSE	FALSE	83.1	0	99.7	72	57.7	87.7	83.3	QC1	53.06714:1188 55.1107:7146 59.03642:9439 60.09998:35 61.31148:2700 62.6011:522 63.57352:79 64.6816:1088 66.00595:6140 67.18813:7719 70.13528:548 72.07386:6039 73.04668:74723 73.89286:1710 75.08308:15271 77.1469:2516 78.0094:1911 78.98894:3185 80.04063:1097 81.02353:3113 82.34125:3362 83.09714:772 84.11329:1812 85.02806:951 87.00986:204 91.26733:1 97.08733:732 99.06619:3196 100.19314:501 100.77039…	9746.4	28955.7	72521.1	67929.7	48422.5	88139.5	46733	41401.3	58601.9	58776.6	58776.6	58776.6
509	13.481	1590.93	139.208	Unknown	0.579	null	null	null	null	null	null	4	False	False		FALSE	FALSE	null	null	null	null	null	null	null	CHLOREK	50.64111:620 51.8041:729 54.03094:213 55.67753:3021 56.26652:535 57.12144:1005 58.84639:1321 60.06181:1941 61.09201:2655 61.96703:73 64.26344:104 65.1458:418 68.08646:2043 70.06739:1474 71.12161:287 72.08601:2742 73.8825:323 74.9521:2272 77.18457:1326 80.92088:1065 82.05572:160 87.23124:458 88.20499:913 89.53844:1430 90.09622:586 93.05176:442 96.14542:878 99.04027:625 99.68777:1696 105.84215:491 …	5136.15	3050	3699.88	2182.7	3588.09	2883.21	2669.88	3848.27	8975.57	3190.29	3190.29	3190.29
510	13.486	1591.76	211.596	Unknown	0.368	null	null	null	null	null	null	4	False	False		FALSE	FALSE	null	null	null	null	null	null	null	K1	52.23402:352 53.08539:772 55.01936:2465 55.9565:117 58.7342:242 64.59368:318 65.26755:449 66.92357:1701 68.11711:285 69.04242:2792 71.05354:3000 71.78535:992 73.01965:3388 75.89026:845 77.43876:0 77.98595:117 79.21735:2542 80.22385:789 82.75022:2997 83.42776:880 85.86952:1743 88.15325:312 89.0141:564 90.09358:123 90.94691:1477 91.73537:969 92.99381:375 93.54334:178 96.31256:1162 97.03471:2629 98.…	5952.33	6148.46	3254.31	17683.1	4793.12	6348.34	12821.5	2786.87	8226.44	12968.2	4061.92	6251.73
511	13.501	1592.46	218.684	Unknown	0.789	null	null	null	null	null	null	4	False	False		FALSE	FALSE	null	null	null	null	null	null	null	CHLOREK	53.90572:1054 56.1542:1313 57.08817:1095 60.07402:1158 61.98679:62 63.18102:67 64.03283:508 68.05358:428 70.10862:780 75.066:1028 83.11253:941 85.2172:1611 89.49935:598 90.94627:2590 92.10588:1763 94.28201:1557 98.94507:142 107.30188:532 108.11469:485 110.2018:917 112.09917:624 116.86874:225 118.20313:141 119.18152:1 119.83876:1124 121.18205:190 125.00126:181 128.26285:1138 130.73438:441 131.2359…	3037.88	3697.73	3993.39	4092.31	713.982	2760.4	1003.86	10829.1	7630.73	4949.9	4008.41	3667.23
512	13.516	1593.74	217.106	Unknown	1	null	null	null	null	null	null	4	False	False		FALSE	FALSE	null	null	null	null	null	null	null	CHLOREK	51.72992:213 53.01918:1086 53.55481:1313 54.20427:1877 55.0041:119 56.06457:1051 58.09363:375 62.76403:714 64.61641:161 69.15541:1037 72.79532:736 73.29815:2038 74.44901:1774 77.06538:242 78.16417:888 91.09328:464 91.91408:3469 92.93555:202 94.07526:972 95.11858:420 97.20782:3427 98.91103:1921 101.08972:1645 102.17161:552 105.10944:605 105.92523:2005 106.94012:820 108.15089:752 109.55796:1845 110…	5755.49	19184.1	56130.2	34191.7	38179.8	20603.3	12606.7	17370.7	21611.5	26440.8	26440.8	26440.8
513	13.52	1594.04	55.033	Unknown	0.526	null	null	null	null	null	null	4	False	False		FALSE	FALSE	null	null	null	null	null	null	null	K1	50.09364:211 52.24465:210 53.03054:3487 55.033:7065 57.17044:331 58.13541:1292 58.98981:0 65.10846:109 66.18366:1939 67.01911:2792 68.07562:2027 69.12673:823 75.02908:1855 75.66216:0 76.18814:123 77.33419:1042 83.04458:4369 84.19429:1093 85.24857:230 86.8387:1113 88.22668:363 88.98158:168 90.15677:44 91.082:28 92.21118:226 93.14241:696 94.25356:829 96.1558:1391 100.07354:171 102.32515:1384 103.00…	18872.5	13184.7	5807.92	9450.72	8606.74	8143.7	18747.2	12319.8	14400.6	9084.98	9084.98	9084.98
514	13.557	1596.64	227.228	Unknown	0.526	null	null	null	null	null	null	4	False	False		FALSE	FALSE	null	null	null	null	null	null	null	K2	51.0997:434 52.18537:2501 52.8978:796 54.7528:3848 56.2254:483 61.0906:613 67.86242:422 68.98841:722 69.98382:1248 71.94361:219 74.98636:1792 77.11315:2006 78.48264:1197 80.46773:1186 81.3717:833 82.43604:1431 84.17419:392 85.93295:662 86.78926:144 87.32564:25 89.0227:2279 92.56326:587 97.9833:1191 98.85017:727 101.18322:19 103.9892:275 104.81194:500 106.37185:41 108.63175:1474 117.56389:1039 121…	1880.17	1895.1	3359.83	4137.2	3668.65	1880.9	4294.73	3488.16	3770.9	2684.44	2684.44	2684.44
515	13.562	1598.27	57.0611	Unknown	0.632	null	null	null	null	null	null	4	False	False		FALSE	FALSE	null	null	null	null	null	null	null	CHLOREK	51.23732:549 53.23748:316 54.10299:1 56.66446:16845 57.24589:15734 58.2937:2182 59.84371:1345 62.16493:446 64.00527:746 66.39494:512 71.09358:3864 72.07094:1069 73.09422:5361 74.83272:5108 75.92268:1051 80.08831:97 80.85885:370 84.39532:1001 89.18626:789 91.02591:793 91.98954:858 95.10216:1089 98.69409:2154 99.26305:6362 103.37649:949 105.80386:1449 107.06186:461 109.98909:2280 111.27:2167 111.98…	30302.4	53755.3	28657.7	31186.2	11987.4	27702.8	59327.2	66146.9	36873.5	24914.6	24914.6	24914.6
516	13.592	1600.38	81.1766	Unknown	0.632	null	null	null	null	null	null	4	False	False		FALSE	FALSE	null	null	null	null	null	null	null	CHLOREK	53.58448:1508 56.00012:790 58.81463:1 61.33683:1455 61.94134:27 65.53089:153 67.08952:3282 68.2208:6395 70.06618:3702 76.64477:910 77.37328:1 79.24648:331 81.17664:6428 82.05189:110 88.90196:538 89.49721:1 91.3352:2040 92.92854:4327 94.41751:1217 98.10044:4821 100.27976:791 105.05548:0 107.17703:0 108.84829:3791 109.37978:0 115.01108:458 117.03898:2501 118.26808:1480 120.14043:1154 120.91248:1905…	13747.1	3101.24	5664.55	6967.19	4178.42	4726.09	3458.19	3386.02	2817.49	4659.95	2778.9	9427.98
517	13.616	1602.56	656.175	Unknown	0.632	null	null	null	null	null	null	4	False	False		FALSE	FALSE	null	null	null	null	null	null	null	CHLOREK	52.58432:1259 55.02625:5244 55.68593:1699 56.26128:1204 57.07795:7870 64.78226:601 66.75851:1315 67.35397:2282 68.05107:631 71.78823:2846 72.96307:3866 76.98357:1295 77.87589:58 80.01196:1641 82.22376:2055 84.0596:898 86.15148:274 86.91818:2159 89.11427:395 91.99373:257 96.05753:1077 97.17944:1809 98.13561:1157 101.30348:1442 103.20341:1855 105.01841:1153 106.23821:1209 106.96312:1569 107.46471:1…	1426.94	129.491	147.327	0	0	114.602	126.397	95.1083	0	101.279	128.201	0.0115754
518	13.664	1606.25	230.122	Unknown	0.842	null	null	null	null	null	null	4	False	False		FALSE	FALSE	null	null	null	null	null	null	null	CHLOREK	50.42396:371 54.42838:305 56.20231:1760 58.14146:596 60.37416:882 61.28348:540 62.87853:435 64.18218:658 65.25722:785 67.96811:687 73.83815:0 75.07499:3648 78.08373:876 79.06818:643 79.95935:1853 82.15511:1583 85.02947:1666 87.38127:597 90.82941:703 92.1903:1165 94.263:2934 97.90437:2634 100.4158:658 101.269:249 104.29062:790 107.24732:965 108.00286:1520 109.99154:99 110.95635:1183 111.84987:2529…	1611.45	1440.65	652.153	1440.31	447.464	4404.95	3631.86	6219.5	3968.42	2036.9	2036.9	2036.9
519	13.68	1607.3	142.103	ornithine 3TMS	0.368	8.785	1603.09	C5H12N2O2	L-alpha-amino acids	AHLPHDHHMVZTML-BYPYZUCNSA-N	NCCC[C@H](N)C(O)=O	340	False	False		FALSE	FALSE	84.5	0	99.9	74.2	62.7	88.3	80.7	QC3	50.46974:465 51.86702:618 54.84658:3825 55.52636:8203 57.33937:811 59.16114:1432 61.31582:460 68.00696:1064 68.91926:1126 69.76945:28257 70.30745:30133 71.10609:30 72.99789:50169 74.0403:14517 75.00201:6566 75.78418:1453 76.71761:2150 78.16359:1497 79.1011:1322 79.95763:381 82.10129:313 84.06884:1910 84.79903:568 87.02203:1049 88.08742:1615 89.12615:2057 92.95752:569 94.15809:1365 95.03009:273 96…	54.3338	3077.66	1794.6	30035.4	4874.95	547436	25212.8	4132.89	5374.57	2842.65	2842.65	81025.3
520	13.681	1608.14	98.5412	Unknown	0.053	null	null	null	null	null	null	4	False	False		FALSE	FALSE	null	null	null	null	null	null	null	L1	70.08917:2497 94.08958:1 98.54123:3364 104.4883:1606 107.1423:651 107.90624:162 110.14999:339 121.88993:1608 123.80533:1055 131.91261:2618 135.07457:1544 136.16444:47 138.34326:122 139.4238:406 154.03766:753 166.76944:755 176.04227:1356 179.09316:872 186.87688:1 192.19354:120 197.9202:949 199.32245:181 201.19923:1128 205.79976:1506 206.30234:1398 207.39122:460 208.03569:5 225.28538:152 239.78722:…	8044.48	7667.19	7440.97	4455.65	8166.1	10732.8	6866.7	13436.6	6272.87	11068.4	11068.4	11068.4
521	13.691	1609.62	246.133	Glutamic acid_3TMS	0.579	10.643	1628.11	C5H9NO4	Glutamic acid and derivatives	WHUUTDBJXJRKMK-UHFFFAOYSA-N	NC(CCC(O)=O)C(O)=O	340	False	False		FALSE	FALSE	89	0	98.5	82.7	83.8	78.9	87.2	QC3	50.37267:1523 50.87365:827 52.10567:914 54.01431:5316 55.05199:13897 56.04403:16835 58.02505:15641 58.99833:29333 60.04804:4929 60.96995:1462 61.98428:577 62.88298:1189 64.94164:1463 66.07098:2676 66.64354:6709 67.16325:4171 69.01613:581 70.11671:18459 71.02502:6137 71.96565:17011 73.02711:224051 74.1196:181416 75.05547:18241 76.07587:24111 77.08975:691 77.99047:611 81.30696:4008 82.12836:8963 82…	781.602	0.0010565	68676.6	3160.11	12802.8	7197964	7545.13	6266450	4451.6	2246474	2246474	2246474
522	13.72	1610.71	73.1086	Unknown	0.895	null	null	null	null	null	null	4	False	False		FALSE	FALSE	null	null	null	null	null	null	null	CHLOREK	52.81588:943 54.94088:2491 58.15673:1036 58.91598:1092 60.05478:1037 62.18336:453 64.11379:571 64.82377:897 66.09564:1380 67.06921:1197 69.96444:293 70.99362:2105 72.063:1311 73.1086:5004 74.04983:875 77.38756:1448 80.47825:2599 83.99896:2279 86.10832:127 87.09975:1179 89.8098:100 92.31462:33 94.31544:580 95.94312:983 97.11614:1766 98.51318:2343 101.87791:634 104.29699:378 108.27605:2241 111.9920…	11208.5	16292.2	57044.7	49815.9	6838.43	5453701	3825380	5012378	5102128	1997840	1659244	1951240
523	13.732	1612.24	246.135	L-Glutamic acid; GC-EI-TOF; MS; 3 TMS; BP	0.947	6.643	1607.8	C5H9NO4	Glutamic acid and derivatives	WHUUTDBJXJRKMK-VKHMYHEASA-N	OC(=O)CC[C@H](N)C(O)=O	340	False	False		FALSE	FALSE	97	0	99.9	95	93.9	94.3	100	L4	50.91258:892 52.15004:1440 52.96118:3118 54.00572:10821 55.00749:103033 56.03096:372851 57.08789:71083 58.05497:56447 59.03276:216639 59.99053:53339 60.99023:79880 62.10132:3922 63.18884:3384 64.70366:772 65.7774:8086 66.32583:5392 67.03281:7990 67.95252:10658 69.05376:7891 70.13329:42248 71.11875:33394 71.88354:134962 73.02557:4819424 74.12153:484260 75.05899:940834 76.11644:55785 77.07597:36605…	1339.61	164.328	68676.6	44531.3	12802.8	7197203	4906845	6266450	6877869	2246474	2246474	2246474
524	13.751	1612.5	603.803	Unknown	0.474	null	null	null	null	null	null	4	False	False		FALSE	FALSE	null	null	null	null	null	null	null	K2	50.18416:592 52.42037:884 56.12529:257 57.85408:267 58.71042:1430 59.86033:148 60.4579:301 64.90393:865 67.47614:0 68.78438:283 69.8874:1256 70.96375:6350 73.0084:6071 75.01133:3347 75.56986:5458 76.86732:998 77.95216:559 79.95187:772 80.99579:1910 83.20483:293 85.1786:1212 86.01822:511 90.69393:514 91.27799:0 93.29313:1 97.04442:979 99.10898:127 100.82407:1 102.43459:1635 104.93023:977 106.23087…	2012.79	1280.14	797.228	373.27	50.266	253.549	96.3127	1878.04	0	646.918	646.917	646.917
525	13.759	1614.42	68.503	Unknown	0.842	null	null	null	null	null	null	4	False	False		FALSE	FALSE	null	null	null	null	null	null	null	CHLOREK	52.02116:508 52.69889:41 53.22304:644 54.83488:4081 56.02749:1883 57.18143:803 58.09587:548 60.91023:1253 62.76111:350 65.02583:929 68.50301:8294 69.21346:3097 70.20679:3486 72.00004:1045 73.11173:2157 75.92299:378 77.66584:61 80.58141:5807 81.1776:1757 82.06315:480 83.55723:4480 89.11614:475 91.2068:950 92.31418:922 97.9866:1158 99.37833:3689 101.19725:797 101.93862:567 107.26876:775 109.24972:2…	9526.07	5412.6	1801.47	9460.74	2253.03	6051.88	10180.1	14535.3	3532.11	5163.02	5163.02	5163.02
526	13.791	1617.67	218.102	Unknown	0.421	null	null	null	null	null	null	4	False	False		FALSE	FALSE	null	null	null	null	null	null	null	K2	50.49932:528 50.99963:558 55.66279:1422 56.31512:1774 57.02542:1909 67.17866:1720 69.05327:637 70.05186:128 71.16029:725 72.16266:587 73.07983:4380 76.01211:1920 77.72784:1995 81.96742:1056 82.75819:1256 83.34667:588 85.87244:857 86.73602:261 92.98444:2166 94.09498:1903 97.01817:1830 98.00874:255 99.05028:797 110.17757:2299 112.77146:598 114.92612:265 121.2199:1960 123.93886:1298 126.32606:176 12…	904.121	707.46	933.416	1349.23	3747.52	50839.3	18192	8756.13	18220	61282.8	13928.1	30457.4
527	13.816	1619.16	192.119	L-(-)-Phenylalanine; GC-EI-TOF; MS; 2 TMS; BP	0.895	6.71	1625.1	C9H11NO2	Phenylalanine and derivatives	COLNVLDHVKWLRT-UHFFFAOYNA-N	OC(=O)C([H])(N)Cc(c1)cccc1	340	False	False		FALSE	FALSE	86.4	0	99.8	77.4	64.4	88.6	93.9	L1	50.24688:143 50.93187:1645 51.89452:1218 53.969:2613 55.02496:0 56.37718:1326 57.28564:1 58.08609:233 59.07379:1038 59.67552:0 60.46363:0 61.35246:1463 62.82815:1412 63.75729:410 64.76537:996 66.14748:1 68.59798:2965 69.13555:425 69.9995:1 71.2271:2560 71.83253:0 72.35419:1841 73.0574:48051 74.10357:2225 75.01665:5048 75.77136:0 76.28577:202 76.92144:1101 77.4577:1 78.94205:1652 79.8328:2173 80.9…	262.495	5063.67	9.23e-07	1067.92	314.863	40714.1	52110	48813.2	29479.3	22643.4	22643.4	22643.4
528	13.843	1620.74	268.073	Unknown	0.158	null	null	null	null	null	null	4	False	False		FALSE	FALSE	null	null	null	null	null	null	null	K3	50.50351:8 51.75404:2551 55.87351:0 62.50872:75 67.1543:3558 84.02877:461 89.02378:3861 95.08798:0 100.13741:712 102.27324:1643 108.75294:5412 109.39021:1972 119.99394:1343 123.06574:710 124.19058:1240 125.94791:6835 127.64399:2041 133.8701:411 134.96106:4419 138.24036:120 139.13414:1092 140.01775:973 149.07243:2062 150.9008:1816 151.96127:3195 153.05276:1007 153.92577:1007 154.50627:1604 164.638…	1260.09	6471.33	5725.18	10014.6	5817.88	8238.68	4389.26	12288.2	6392.53	7885.15	7885.15	7885.15
529	13.847	1622.18	223.081	4-Hydroxybenzoic acid; GC-EI-TOF; MS; n TMS; RT	1	10.241	1628.18	C7H6O3	Hydroxybenzoic acid derivatives	FJKROLUGYXJWQN-UHFFFAOYSA-N	Oc(c1)ccc(c1)C(O)=O	340	False	False		FALSE	FALSE	87.5	0	99.7	79.3	74.4	87.6	77.5	S1	51.93133:801 52.85801:214 54.20001:0 55.04145:2042 57.0091:2685 58.15974:1 59.16819:1 60.20237:2058 61.05784:1585 62.87564:167 64.40576:242 65.03626:2070 65.95644:1829 66.7086:2184 67.29118:623 68.15236:1 69.07124:2648 70.08205:1264 71.16374:1489 71.68132:3279 72.98382:0 73.79015:3763 74.75878:1 75.31722:0 76.08092:3457 76.85809:2469 77.57278:2943 79.1338:2226 80.64611:2034 81.20343:11622 83.2436…	7543.33	41380.1	54353.1	56116.6	31742.1	35572	15147.4	33545.6	32909.7	39194.2	26813.6	47986.8
530	13.853	1623.71	146.734	3-BENZYL-2-HEPTANONE; EI-B; MS	0.474	-1	1626.98	C14H20O	Benzene and substituted derivatives	DQQOAEDWHZWPBO-UHFFFAOYNA-N	CCCCC(C(C)=O)Cc(c1)cccc1	340	False	False		FALSE	FALSE	84.1	null	99.8	73.6	97	38	75	K5	52.04058:1617 53.87243:2583 57.04066:1348 57.93456:2852 58.77402:1 59.73252:2133 60.28512:1189 61.04042:2219 62.94473:313 63.81528:259 66.94276:3610 68.11442:1471 69.14057:1706 70.32687:0 71.14075:3976 72.30722:6097 73.0768:1 74.19224:1 74.97177:4212 75.85294:6419 77.14622:1186 78.02019:1109 78.81511:773 80.17142:2217 81.09076:1495 82.09216:2598 83.06525:1 83.94878:2520 85.18967:1 86.73394:1 87.8…	7913.84	282.497	29.5475	75.8639	18951.9	90.0175	17041.3	62444.4	15681.6	17622	17622	17622
531	13.855	1623.09	188.122	Unknown	0.579	null	null	null	null	null	null	4	False	False		FALSE	FALSE	null	null	null	null	null	null	null	K3	55.93564:6102 56.95721:4323 58.30265:3667 68.30002:4051 77.07552:3482 78.01836:112 79.07385:340 80.03219:1930 80.88086:953 81.39516:1602 83.85278:1942 90.60478:1408 91.16196:1777 97.98197:11228 107.23089:1960 109.98854:2673 113.20454:2015 121.0568:3481 122.98292:1234 143.99899:942 156.02112:1492 156.94171:2687 160.32336:2498 163.1359:1553 170.36261:362 181.9422:613 186.61443:1183 188.05302:8926 2…	228.195	16254.8	26554.2	19825.4	13035.6	188989	91795.8	132857	180713	45653.3	45653.3	45653.3
532	13.856	1623.27	73.0324	Unknown	0.789	null	null	null	null	null	null	4	False	False		FALSE	FALSE	null	null	null	null	null	null	null	CHLOREK	55.28405:509 57.12814:1982 59.2359:294 60.20989:456 61.82618:57 63.04493:202 64.36166:78 65.51765:442 66.41528:537 69.06658:0 69.91852:273 72.05086:1680 73.0324:19067 73.99903:712 76.31403:228 76.87086:1 79.48686:1626 81.17187:3262 82.15505:2110 84.27676:1099 85.09428:1 86.31906:1263 86.87909:46 87.8875:47 91.31583:877 92.43031:773 93.67164:2217 95.04587:1 96.07475:990 97.01334:7057 99.26016:856 …	28595.5	14400000	14229.4	74180.7	50883.7	116706	80739.5	113846	112484	70687.5	70687.5	70687.5
533	13.91	1627.14	292.122	Tartaric acid	0.632	10.811	1655	C4H6O6	Sugar acids and derivatives	FEWJPZIEWOKRBE-UHFFFAOYSA-N	OC(C(O)C(O)=O)C(O)=O	440	False	False		FALSE	FALSE	80.3	0	95.2	70.3	72.3	65.5	74	K1	50.85058:2464 55.0689:18876 56.04824:9359 60.09681:7239 61.03198:1806 61.87813:910 65.94664:23 68.52132:6229 70.09879:2715 71.07217:2331 73.02311:153 74.07472:50009 75.05926:13028 78.12453:998 79.11491:3328 81.20629:4617 83.84119:2381 88.94512:7084 89.76436:2373 90.83709:830 92.16267:3174 94.26248:33 95.06001:4135 97.31879:6745 98.10174:10552 99.9469:2866 100.99783:13014 104.08103:1821 106.97604:…	976.702	3055860	6554192	4818737	3313496	3518093	2418556	4187489	3594721	4034327	4034327	4034327
534	13.91	1627.64	73.0272	L-(+)-Tartaric acid; GC-EI-TOF; MS; n TMS; RT	1	10.185	1620.9	C4H6O6	Sugar acids and derivatives	FEWJPZIEWOKRBE-UHFFFAOYNA-N	OC(=O)C([H])(O)C([H])(O)C(O)=O	340	False	False		FALSE	FALSE	93.6	0	99.7	89.5	80.4	98.1	100	S3	51.02838:143 51.79553:2186 52.39617:1408 53.0316:19601 54.00264:2036 55.07152:63970 56.12761:9185 57.02491:40384 58.06516:64267 59.01778:262370 59.95121:22872 60.99698:46877 61.71991:1484 62.22108:1550 62.98708:2306 65.82202:3625 66.99486:32518 68.00951:39035 69.00896:99439 70.08446:60049 71.07237:61432 71.96505:247713 73.04674:18338692 74.09618:1480683 75.05753:877964 76.07298:46112 77.07895:212…	23132.1	15200000	28900000	23700000	15600000	17200000	11000000	20500000	16200000	19400000	19400000	19400000
535	13.913	1628.21	71.8925	Unknown	0.368	null	null	null	null	null	null	4	False	False		FALSE	FALSE	null	null	null	null	null	null	null	K4	51.8288:265 54.37982:1432 55.02509:2092 57.12633:6618 58.06057:2672 60.37792:1753 61.83379:515 63.3051:365 65.04549:604 67.98758:2177 69.06833:8492 69.88451:731 71.07309:5210 71.96487:66361 76.99426:6027 80.07308:502 82.56078:4045 84.73187:3109 89.25688:637 92.99116:32 94.8993:328 96.10705:1786 100.9854:1310 110.01905:172 112.01903:1964 119.05662:7216 120.09756:135 121.00527:4717 121.60653:3716 1…	2414.9	228170	148965	186479	66480.1	214779	193000	235792	157236	268508	141878	132154
536	13.918	1628.8	146.176	Unknown	0.421	null	null	null	null	null	null	4	False	False		FALSE	FALSE	null	null	null	null	null	null	null	K1	50.01353:112 51.02904:360 53.03453:2151 54.98465:8300 56.02463:3072 57.06588:2649 59.00942:2268 60.04664:755 61.07153:1017 62.1277:176 64.99277:949 67.10751:2501 67.89811:1221 68.96293:486 73.04947:1 74.0841:277 78.07755:171 78.93536:471 80.24237:86 81.07857:2905 81.96108:257 83.12218:1853 91.07214:137 94.02739:95 96.12298:2202 98.22723:1448 101.03246:4957 104.02949:3945 105.96804:1561 119.04459:…	614.327	17137.2	32208.1	139049	40985.9	75532.5	13549	43821.8	47228.7	35110	35110	35110
537	13.941	1630.4	292.014	Unknown	0.579	null	null	null	null	null	null	4	False	False		FALSE	FALSE	null	null	null	null	null	null	null	CHLOREK	50.95136:19 52.25915:1252 55.06104:3952 60.06636:2754 66.36202:1517 69.11162:202 70.97549:1414 72.26683:736 77.05234:242 78.35442:351 79.11542:1842 79.63515:2373 81.04089:5124 82.07213:2344 83.00405:941 84.26822:1273 84.95357:79 87.27322:1479 89.05787:679 92.42253:91 96.08282:1613 97.20401:368 98.17568:1362 99.12003:1829 104.75366:318 105.39404:673 108.11986:2423 111.11072:3714 112.06799:397 114.…	2767.8	3055862	5014.19	4818737	3313496	3518093	2418624	4187482	5161.36	4034327	4034327	4034327
538	13.945	1631.08	477.508	Unknown	0.211	null	null	null	null	null	null	4	False	False		FALSE	FALSE	null	null	null	null	null	null	null	K3	50.29156:453 63.03714:180 80.11493:921 81.05424:4749 84.12662:3472 97.67968:896 110.26221:765 168.35526:246 197.19502:1577 200.46837:1208 272.92957:358 283.96381:116 313.18149:1270 314.07175:787 317.84592:47 338.89868:2640 340.76126:697 388.48959:46 402.58243:55 414.70087:135 433.56503:34 443.06906:45 449.43362:162 451.87735:62 452.56876:206 459.06082:55 470.14685:28 477.50775:1663 490.28583:30 4…	200.637	62.321	0	677.403	18.7411	3.77e-07	34.1357	301.88	0	34.8551	24.0792	218.486
539	13.969	1632.28	179.169	Unknown	0.158	null	null	null	null	null	null	4	False	False		FALSE	FALSE	null	null	null	null	null	null	null	K1	52.08775:938 58.68278:4269 62.13044:380 66.33916:1 69.06581:5514 78.19937:1143 79.19188:1465 80.93961:1493 82.03035:464 83.85448:790 90.84132:302 93.163:2382 95.15059:788 96.00874:3521 100.13278:417 103.05135:2270 107.03534:238 107.94631:25 109.07608:3008 110.18119:1057 113.54948:812 118.00828:1027 121.0874:2800 122.40109:1246 124.09611:724 125.89223:443 126.95356:915 138.37686:519 145.09398:2437…	4208.52	7189.47	8334.09	9830.17	6114.06	1419.16	4041.81	7676.56	9358.4	8396.3	8396.3	8396.3
540	13.975	1633.32	96.101	Unknown	0.789	null	null	null	null	null	null	4	False	False		FALSE	FALSE	null	null	null	null	null	null	null	CHLOREK	52.6241:773 56.07211:2229 59.08138:1476 60.11547:270 62.31133:361 64.77414:508 67.16263:3208 69.07502:791 71.17608:2064 72.00843:413 74.23905:828 80.3789:145 81.31712:1025 82.21082:335 84.001:727 86.25433:1086 87.71613:380 91.46604:251 94.33659:3112 96.10103:4474 97.87276:2106 98.37659:737 99.20783:821 101.96537:1283 105.08608:1543 110.19524:1101 110.96555:471 113.09864:631 114.99088:1321 115.809…	8921.46	3291.62	1298.63	5805.9	2947.66	4058.62	2964.11	2758.07	2857.97	3036.59	3036.59	3036.59
541	13.983	1634.14	80.4721	Unknown	0.842	null	null	null	null	null	null	4	False	False		FALSE	FALSE	null	null	null	null	null	null	null	CHLOREK	50.22681:444 51.58598:202 52.76425:2060 54.99326:1073 58.14311:176 60.10168:596 62.92053:983 63.42838:263 64.04272:894 66.14899:102 68.15659:1462 73.06884:34 74.19815:660 76.01456:453 76.76814:910 78.80772:1484 80.47215:6036 81.13254:1985 83.06615:965 83.76286:2088 86.73734:457 88.58266:254 90.21138:343 93.06142:383 95.17473:2880 103.08984:1011 104.20442:26 107.12611:666 107.8186:959 108.34892:12…	12316.8	5536.8	2902.8	7971.16	6719.45	3987.77	5619.53	1698.7	3429.35	5588.2	5588.2	5588.2
542	14.014	1636.58	783.669	Unknown	0.421	null	null	null	null	null	null	4	False	False		FALSE	FALSE	null	null	null	null	null	null	null	K1	51.42803:1110 53.14164:647 54.30104:2111 55.10286:708 56.10935:1461 57.12432:1892 59.23127:915 60.9186:2292 64.62135:2028 65.3711:1782 76.81278:319 78.78232:3333 84.00703:2074 86.3748:213 90.96014:67 92.87023:516 93.37523:460 95.94906:590 97.09386:3290 103.2173:589 104.58136:5 107.02079:587 114.15713:1619 117.86558:1509 120.39004:367 121.14061:432 123.17162:319 123.73621:1032 126.41707:410 127.31…	220.168	1948.76	0	48.5606	91.6984	173.931	290.901	0	0	115.638	0	132.264
543	14.036	1638.36	217.1	Unknown	0.842	null	null	null	null	null	null	4	False	False		FALSE	FALSE	null	null	null	null	null	null	null	CHLOREK	53.05537:199 55.96943:992 57.11899:649 59.40025:422 65.10201:687 65.992:1263 67.02003:287 69.95207:2032 70.95865:757 73.01877:4937 74.1012:2514 77.11248:1190 78.27756:447 79.13822:873 80.21638:769 82.05342:571 84.50778:1781 85.16006:4252 86.93663:1396 90.16122:274 92.05764:1468 93.07407:4894 93.97097:706 95.97985:761 97.08749:462 98.18114:2491 105.47832:255 108.08875:356 109.78647:1068 111.1081:6…	1909.45	5492.33	3982.35	5757.59	3635.87	25479.1	17603.2	832.383	22512.3	19350	19350	19350
544	14.124	1646.25	69.113	Unknown	1	null	null	null	null	null	null	4	False	False		FALSE	FALSE	null	null	null	null	null	null	null	CHLOREK	50.24143:34 53.99979:1374 55.16772:1809 56.42374:1414 57.10418:701 57.92322:255 60.04222:517 60.70828:94 69.11296:10551 71.03657:3141 71.9377:264 73.07113:482 78.24531:164 79.1567:1223 81.16349:401 83.28543:2226 88.4964:773 89.01731:1092 91.10317:1942 92.0191:557 92.9034:3101 95.06718:3970 96.14072:560 97.83768:466 98.56299:583 101.7168:74 103.15601:2626 105.03854:193 105.8682:1044 107.09022:1340…	19321.2	8536.82	8329.07	3236.68	4918.18	9240.92	8878.7	11428.4	6653.67	8028.14	8028.14	8028.14
545	14.174	1650.54	81.6125	Unknown	0.842	null	null	null	null	null	null	4	False	False		FALSE	FALSE	null	null	null	null	null	null	null	CHLOREK	54.45818:2226 57.21861:2290 58.79485:1886 66.96481:4262 68.63422:455 70.17197:691 71.12132:989 75.80344:2293 76.44955:756 77.46806:775 79.95175:554 81.61248:5118 84.27318:2144 86.0454:571 89.08324:1172 92.44663:1370 95.86065:386 98.17934:933 101.1049:534 104.97451:1718 106.24822:381 107.16344:2624 108.19719:1662 109.13719:1996 116.04295:808 119.87095:562 122.81465:1274 123.33253:594 125.11882:228…	11039.3	12733.5	1906.56	2757.62	2998.12	2240.19	8780.11	11662	6731.23	3358.91	3358.91	3358.91
546	14.198	1652.41	103.047	D-(-)-Ribose; GC-EI-TOF; MS; 4 TMS; 1 MEOX; BP	1	6.843	1659.2	C5H10O5	Pentoses	HMFHBZSHGGEWLO-SOOFDHNKSA-N	OC[C@@H](O1)[C@@H](O)[C@@H](O)C(O)1	340	False	False		FALSE	FALSE	95.6	null	99.7	92.9	89.2	94.9	100	K5	50.16302:545 51.54528:284 53.04902:1227 54.09569:3383 55.90148:1983 58.11277:2948 59.0253:7609 59.74825:678 60.59244:1958 61.15459:2053 64.97942:981 65.95037:377 66.87877:1208 67.72652:389 68.70647:934 69.72138:1562 70.32159:778 72.04447:4979 73.04063:207043 74.12356:10262 75.06232:15337 76.23428:1582 80.09899:2861 83.93729:430 85.2171:1630 86.15248:600 87.04885:1674 88.82844:11966 89.38952:4497 …	924.158	91481.6	188604	124993	130140	200084	117242	214300	194401	130866	130866	130866
547	14.206	1653.07	55.0695	Unknown	0.842	null	null	null	null	null	null	4	False	False		FALSE	FALSE	null	null	null	null	null	null	null	CHLOREK	52.60344:140 53.96859:276 55.06945:9791 56.04157:284 57.06499:3274 58.61558:2626 60.00235:1086 60.99191:133 61.75191:1036 64.71217:449 65.4847:122 66.94312:369 68.90166:2057 70.14129:2475 71.09402:1520 74.29948:5120 75.04827:94 76.06084:1733 78.92615:3500 83.263:1241 86.04633:240 87.44395:241 94.33566:2557 97.36074:529 99.06599:189 100.0214:172 105.29829:109 107.00543:110 108.10619:695 109.59085:…	16710.8	8441.13	12550.7	11184.2	6312.72	8991.74	6382.1	13137.2	9124.74	9368.12	9368.12	9368.12
548	14.247	1656.46	74.9865	Unknown	1	null	null	null	null	null	null	4	False	False		FALSE	FALSE	null	null	null	null	null	null	null	CHLOREK	63.30601:558 65.26183:319 67.0548:69 67.7312:1404 70.31469:633 74.08617:1059 74.98652:4726 76.06493:303 80.04108:555 81.007:2313 85.13034:2253 88.05975:291 91.05616:2429 93.23092:135 93.93023:723 95.99995:2352 98.2261:1141 101.30731:845 103.20163:1425 103.87829:412 105.01161:1684 108.99111:998 110.84075:1567 111.44754:607 115.99719:424 117.02826:518 117.89411:285 125.45497:876 126.15187:1316 128.…	13757.9	13386.1	14498.4	15204.4	13131.5	25157.6	26695.5	37555.9	39745.1	20808	20808	20808
549	14.291	1660.85	96.9139	Unknown	0.632	null	null	null	null	null	null	4	False	False		FALSE	FALSE	null	null	null	null	null	null	null	K1	56.0583:54 57.10542:1224 59.91753:170 63.66445:638 65.1011:165 65.814:153 66.47653:1065 67.13551:1239 69.1615:212 74.93995:1784 80.30049:2375 83.13116:1735 84.03532:908 90.7693:1175 91.5881:550 92.92479:560 95.08743:2774 96.91395:3380 110.06393:836 115.13776:98 119.99086:626 121.68618:652 123.47221:107 128.26047:55 144.97768:361 145.96864:475 148.93407:46 153.23908:1579 154.89174:398 156.68874:68…	6938.63	8839.59	11546.4	6402.53	5554.31	8297.9	6193.53	7690.87	11988.3	7538.38	7538.38	7538.38
550	14.304	1661.44	69.121	Unknown	1	null	null	null	null	null	null	4	False	False		FALSE	FALSE	null	null	null	null	null	null	null	CHLOREK	50.52848:512 56.60966:2041 61.09028:254 62.07074:413 63.13653:300 64.72194:96 66.80932:1969 67.53182:2971 69.12096:7840 72.21429:74 73.16974:1660 74.09187:268 75.94486:52 79.16872:1033 81.06738:1255 82.8844:1035 84.3358:985 89.03027:320 91.29514:915 92.85256:3515 93.45567:959 94.50452:1356 95.18684:5725 97.03685:1229 97.95242:1172 98.53723:2841 101.03224:144 101.99965:647 104.94317:1809 105.70993…	17271.6	10142.9	10670.4	12293.8	8426.19	8014.04	5165.35	5378.45	12076.3	8342.81	8342.81	8342.81
551	14.314	1662.59	261.127	Unknown	0.526	null	null	null	null	null	null	4	False	False		FALSE	FALSE	null	null	null	null	null	null	null	K1	51.10268:270 53.98001:3274 54.98634:4276 56.21514:1478 60.15446:959 64.91906:720 65.82766:265 69.05619:1445 72.03147:722 74.41499:952 77.33485:873 79.28627:428 79.90064:532 82.08534:512 84.43664:1 86.13641:1111 89.69228:436 91.51137:273 92.91875:786 95.18596:572 95.82715:721 96.54401:889 97.16113:1144 98.88523:1175 99.95221:1037 106.83718:892 107.40483:755 109.19876:1626 109.98103:3745 111.08418:…	643.596	5403.48	9047.99	8751.81	5854.71	4835.01	2894.09	2405.56	1692.97	7047.36	7047.36	7047.36
552	14.358	1665.42	73.0961	Unknown	0.737	null	null	null	null	null	null	4	False	False		FALSE	FALSE	null	null	null	null	null	null	null	S4	51.05526:145 52.03843:437 55.09498:0 56.27372:484 57.06314:1 60.22782:1074 60.82472:259 63.19147:592 64.87176:792 67.10688:2204 69.27927:1009 70.23333:2943 71.77248:2057 72.57727:64481 73.09608:74557 74.1682:7415 75.12183:951 76.56382:474 77.24776:1 78.88165:768 79.53012:0 81.08183:1803 81.82382:1163 83.84142:1043 85.74874:1139 86.5191:1265 88.65552:1955 89.39067:2308 90.7747:1575 91.33735:1214 9…	5063.32	115842	235076	146322	125868	362890	228959	431597	401653	217618	217618	217618
553	14.361	1666.28	147.08	D-Xylulose; GC-EI-TOF; MS; 4 TMS; 1 MEOX; BP	0.947	6.846	1660	C5H10O5	Pentoses	LQXVFWRQNMEDEE-UHFFFAOYNA-N	OCC(O)(O1)C(O)C(O)C1	340	False	False		FALSE	FALSE	91.9	null	99.8	86.7	88.4	87.2	80.6	L3	50.25939:898 51.25524:813 51.89376:1743 53.46947:1089 54.0396:3989 58.07849:6747 59.03882:8502 60.06268:4469 65.20045:322 66.42955:259 68.38904:3762 69.32624:1215 71.08881:4921 73.03135:401133 74.20081:21088 75.06178:6176 76.05273:8405 76.89172:1837 82.171:8349 85.95416:4447 86.98582:1839 89.03546:35432 89.92268:2224 90.9073:1134 93.7207:408 94.37243:1259 95.99083:1652 96.97372:88 97.79764:3837 9…	4646.1	6754.03	81394.7	52404	49732.8	181852	113118	201822	193422	126695	96522.9	97018.1
554	14.37	1667.2	103.059	Unknown	1	null	null	null	null	null	null	4	False	False		FALSE	FALSE	null	null	null	null	null	null	null	QC2	51.98977:481 52.75856:519 55.31663:1251 56.03505:2008 57.04091:2735 57.68685:1960 60.06199:1182 65.25611:1022 66.7114:1599 67.42211:4062 68.01541:1272 70.16587:675 71.74453:76 73.03996:177176 74.19046:15211 76.88266:1613 77.99486:114 78.87493:474 80.2157:801 83.26776:3821 85.18337:2757 87.05577:273 90.00645:538 90.98666:1054 91.75076:415 93.07203:1405 96.36334:1176 96.94463:847 100.01689:8160 100…	2020.3	61641.5	100555	98391.3	73086.1	140715	71760.4	131589	129845	105009	105009	105009
555	14.376	1667.63	70.7813	Unknown	0.474	null	null	null	null	null	null	4	False	False		FALSE	FALSE	null	null	null	null	null	null	null	CHLOREK	50.95436:103 52.12555:67 54.06615:1418 54.93811:3527 56.14888:2131 58.32468:433 59.31706:799 60.34912:1248 61.10812:456 64.82024:2384 66.13054:1333 67.0813:3457 69.8322:2005 70.78131:5047 71.32228:2801 72.17423:69 72.98475:1083 73.9442:3073 75.03629:436 77.00827:1360 78.49634:2860 80.0868:159 81.215:2298 85.18009:2467 86.41628:262 89.38354:1071 90.9576:519 96.12033:3374 96.93301:1888 98.14135:377…	9738.52	10054.7	5092.49	5118.32	4695.16	3334.42	7176.15	10385	6308.57	5799.62	5799.62	5799.62
556	14.423	1671.35	731.012	Unknown	0.526	null	null	null	null	null	null	4	False	False		FALSE	FALSE	null	null	null	null	null	null	null	CHLOREK	50.06794:15 51.02572:1033 52.87363:763 53.39801:1077 54.97544:2353 56.02833:34 57.06148:2118 57.70153:2898 59.7163:830 61.80941:174 65.32024:991 68.01016:714 68.9988:5728 71.06734:2793 76.01122:1469 76.719:1370 85.12765:2328 90.43449:1169 91.95273:1560 93.0903:3007 93.80101:975 96.15856:2133 99.17564:214 100.40379:997 101.28242:390 102.77303:371 108.33883:1369 109.06829:1921 110.63432:2049 111.26…	849.336	52.7637	87.2329	0	160.373	100.793	59.3644	36.8317	71.2399	173.65	0	89.5043
557	14.429	1672.39	117.074	Unknown	0.789	null	null	null	null	null	null	4	False	False		FALSE	FALSE	null	null	null	null	null	null	null	CHLOREK	54.25085:1186 57.09306:4175 58.86483:87 59.95678:932 62.0884:66 64.9977:574 66.40217:1001 67.92539:127 69.03632:5621 70.0667:2421 71.10118:3153 71.81272:101 75.04962:11389 75.86072:249 84.09922:283 88.43554:302 91.11057:1175 93.75841:1356 95.10139:935 99.95088:303 100.75911:593 104.82217:752 107.91171:2767 115.17054:525 117.15374:2379 117.94688:807 120.78205:1208 121.33061:3483 121.85979:2300 123…	5579.38	20491.1	29427.5	26226.6	25202.2	41752.6	30439.6	47461.3	43959.9	32045.2	32045.2	32045.2
558	14.429	1672.27	82.3645	Unknown	0.947	null	null	null	null	null	null	4	False	False		FALSE	FALSE	null	null	null	null	null	null	null	CHLOREK	52.71463:297 55.1506:216 56.05432:356 59.10673:875 61.0824:389 68.34008:3065 69.22666:1483 72.31024:2710 73.11287:4221 77.0376:107 78.10445:1088 78.95498:728 79.50774:122 82.36449:4868 84.1563:1419 86.10266:456 87.43458:1109 87.96616:1039 89.18341:81 91.19759:132 91.81042:91 92.88933:1743 94.13852:1675 96.35376:1134 97.07557:2076 98.99855:404 100.15478:77 102.09278:311 104.20686:93 105.07713:1583…	8726.33	4454.36	2812.03	4138.89	3009.16	6739.08	2226.6	6750.51	6145.6	4767.67	3565.74	3796.41
559	14.451	1674.42	56.9417	Unknown	0.789	null	null	null	null	null	null	4	False	False		FALSE	FALSE	null	null	null	null	null	null	null	CHLOREK	53.65053:675 56.94167:5590 57.7359:3065 61.08563:560 65.04192:322 65.85285:292 69.04297:2203 71.35389:2977 71.95023:183 75.87052:83 76.42:1193 77.09647:313 79.12478:198 83.15054:1138 84.17447:637 85.03329:707 87.3157:275 89.5852:169 90.50812:1455 95.11875:742 97.67047:1840 98.17051:3279 99.15481:20 104.24132:316 105.05961:29 110.01859:4137 112.12694:294 113.17532:1439 113.97054:144 115.13831:240 …	11610.8	8978.67	10384.6	2295.9	5896.22	6600.63	5757.66	9402.35	11391.4	8440.7	8440.7	8440.7
560	14.489	1677.59	55.1046	Unknown	0.737	null	null	null	null	null	null	4	False	False		FALSE	FALSE	null	null	null	null	null	null	null	CHLOREK	50.95023:373 55.10457:6239 56.08131:3334 56.94865:342 57.95334:157 60.01604:1622 61.2636:1201 65.95623:747 66.95897:1700 67.75392:2316 69.8374:1437 74.59432:2200 75.14249:1490 77.09648:504 77.84545:336 78.92569:1641 82.69548:1415 83.25585:396 85.21202:1449 92.2015:473 93.97187:212 95.23542:96 96.09808:2100 98.02962:4394 99.2072:353 99.75184:1596 100.81358:1881 102.1293:486 104.79277:610 108.233:1…	11242.5	7763.06	11444.9	8211.12	6208.13	7638.92	7138.01	5506.94	4879.43	8107.56	8107.56	8107.56
561	14.495	1677.04	420.195	Unknown	0.684	null	null	null	null	null	null	4	False	False		FALSE	FALSE	null	null	null	null	null	null	null	CHLOREK	54.01461:2923 61.09012:448 63.26788:121 64.08696:1196 68.15218:1104 70.14735:1336 72.13465:1401 74.06995:2192 76.14709:813 77.06101:163 78.78973:390 79.3428:730 81.04584:972 81.95264:728 83.16982:3783 85.0247:275 85.77277:503 87.15718:801 88.05778:287 92.12584:303 92.95622:1913 94.93294:324 96.1018:1180 97.0658:2584 98.99237:42 103.17869:500 104.13666:1023 110.51106:1936 111.74674:915 112.31551:1…	1055.96	37.7964	0	31.1986	395.733	40.2212	32.5519	0	35.1625	64.6639	0	343.807
562	14.519	1679.91	83.1703	Unknown	0.474	null	null	null	null	null	null	4	False	False		FALSE	FALSE	null	null	null	null	null	null	null	K1	50.92531:255 51.57531:40 52.20872:953 52.99972:3266 56.22795:294 59.17725:924 60.28035:170 60.99537:48 62.18631:34 67.13752:130 70.28966:661 71.2028:1454 72.15153:4222 73.98769:870 78.42133:667 83.17032:4562 85.15365:68 88.36599:199 90.09325:682 91.54496:480 93.1912:403 93.80334:336 95.0413:3040 96.13717:186 97.13692:2174 102.19678:175 107.37039:198 107.93309:279 109.18245:1812 109.81049:400 111.…	11417.3	3296.07	9008.56	11094.9	8941.24	10908.4	4963.32	7572.39	8086.61	6330.59	6330.59	6330.59
563	14.537	1681.65	160.052	Unknown	0.526	null	null	null	null	null	null	4	False	False		FALSE	FALSE	null	null	null	null	null	null	null	K2	52.03777:120 53.87894:960 55.00268:2382 56.15719:438 59.0403:1497 63.16435:75 63.80984:201 64.89046:739 69.13863:1563 69.74554:1062 71.73299:249 72.98374:21381 74.84254:1 80.3998:297 82.35751:2774 84.06599:2569 86.08146:551 87.23344:348 90.04244:27 91.21782:684 92.88495:385 96.86078:1044 97.97984:1445 98.98613:376 100.04927:15 103.19259:1207 104.10672:1393 105.1927:1184 108.19505:254 109.10313:15…	478.236	13525.4	29154.8	34202.4	19983.9	21735.7	5181.18	9285.36	9870.12	20059.4	20059.4	20059.4
564	14.541	1681.95	418.014	Unknown	0.421	null	null	null	null	null	null	4	False	False		FALSE	FALSE	null	null	null	null	null	null	null	K1	51.90593:777 55.00288:55 57.03018:3125 58.17694:1065 59.15933:183 66.95486:3401 68.24303:1411 69.80503:950 72.98362:11099 75.90194:132 80.17195:1124 81.05534:1917 83.06273:1587 84.18112:1126 86.4393:534 91.13534:351 92.57281:1811 93.19662:2346 94.08956:3819 97.11689:521 99.46856:516 100.242:600 101.11002:1281 101.86303:380 104.19022:987 106.42168:1559 106.92402:846 110.55176:1306 111.2:684 112.14…	0	348.965	29.5466	19.6664	0.000814966	0.00269543	9.88687	0	6.08085	53.2542	53.2542	53.2542
565	14.542	1682.22	79.1117	Unknown	0.947	null	null	null	null	null	null	4	False	False		FALSE	FALSE	null	null	null	null	null	null	null	CHLOREK	50.16416:108 52.61589:256 56.33478:936 57.058:380 59.87437:601 61.00816:666 62.94435:555 69.02687:1345 70.90508:845 71.53492:1506 73.0546:2085 73.78514:509 74.86517:2236 75.98216:1011 77.98646:53 79.11166:5456 79.90703:758 83.06081:1626 84.12655:539 86.20299:1426 92.50125:1409 93.20438:953 93.92104:141 96.21944:2052 98.09912:2757 99.3055:62 100.90994:585 102.19743:271 102.89526:1689 103.42374:132…	7856.07	3475.56	6579.37	7441.77	5921.62	6055.3	4663.46	5255.13	5699.71	3978.59	3978.59	3978.59
566	14.575	1684.42	345.418	Unknown	0.684	null	null	null	null	null	null	4	False	False		FALSE	FALSE	null	null	null	null	null	null	null	CHLOREK	57.06669:1486 58.07567:276 62.61791:101 65.84418:807 69.21168:89 70.4437:2554 71.17771:245 76.11511:806 79.65071:663 82.43266:152 86.10883:1575 86.96742:82 88.96297:16 90.73508:104 91.23892:850 93.13786:1597 96.56561:204 97.21472:2587 98.14948:5747 102.98705:61 106.56837:37 109.07967:665 112.30193:1494 113.22235:160 115.31156:2555 116.10276:623 117.21802:477 118.36712:102 120.98001:3318 123.78969…	1303.6	38.4606	379.192	56.1999	0.00565486	968.031	283.281	677.4	76.4681	55.3484	0.0755713	201.299
567	14.598	1686.74	55.9926	Unknown	0.895	null	null	null	null	null	null	4	False	False		FALSE	FALSE	null	null	null	null	null	null	null	CHLOREK	51.18823:93 52.00936:467 54.07952:546 55.99264:3327 58.05686:464 63.00621:182 65.19449:102 66.03262:3318 67.04867:2088 69.09795:2887 72.04381:817 73.00513:2872 77.09161:1700 83.2559:1419 87.53767:130 88.13986:1625 92.09196:193 93.15446:2137 94.02445:81 96.08189:1566 99.13184:1606 101.03882:140 103.91425:621 105.61848:397 106.95029:414 108.11128:813 111.01836:2341 112.19408:518 114.98508:285 116.2…	6601.25	4619.37	6307.3	3257.57	4615.62	4443.41	4897.63	8423.42	5648.33	3487.69	3487.69	3487.69
568	14.613	1688.15	501.451	Unknown	0.421	null	null	null	null	null	null	4	False	False		FALSE	FALSE	null	null	null	null	null	null	null	CHLOREK	52.07785:494 57.03643:4379 57.78238:1017 58.85286:809 61.85214:152 66.14538:583 67.02708:560 70.10179:307 71.23157:226 71.98995:592 73.05146:4407 73.70348:907 74.7063:473 76.68334:85 78.86572:1538 82.44537:1113 84.27371:1938 85.39905:0 86.12048:974 94.18072:1978 95.00362:5372 96.26068:2180 97.22437:2649 98.21925:1261 99.32724:2168 100.59643:343 107.02334:731 110.1652:1994 111.05215:3307 112.45484…	2217.97	0.0123413	181.307	52.7005	766.695	254.83	165.659	56.3316	887.867	98.2978	0	98.2978
569	14.623	1688.96	275.082	Unknown	0.579	null	null	null	null	null	null	4	False	False		FALSE	FALSE	null	null	null	null	null	null	null	L1	54.88593:769 55.63708:6148 56.2596:1659 59.0637:4369 60.88937:2454 68.22469:2440 70.18359:391 71.59284:102 73.00229:35815 75.0503:2060 76.05932:5074 77.64275:287 79.99842:454 81.77727:376 84.01187:213 85.15008:139 86.10944:182 87.04318:371 89.05556:3363 99.10028:432 100.18489:206 101.99257:2569 106.02017:43 108.02687:1184 113.38926:1521 120.03378:1392 120.98753:329 121.9658:1483 123.27169:460 124…	542.304	996.851	626.627	1144.47	381.262	18606.4	16420.8	9502	11032.7	4954.74	4954.74	4954.74
570	14.641	1690.2	252.423	Unknown	0.421	null	null	null	null	null	null	4	False	False		FALSE	FALSE	null	null	null	null	null	null	null	K1	51.81147:628 53.74002:353 54.34285:266 55.18428:3364 65.08314:1362 68.09148:1489 74.01676:1412 77.19022:161 78.2286:675 78.93511:172 81.12856:111 82.12099:297 85.26746:768 87.04396:920 91.02001:2647 93.00907:4388 95.06097:705 98.06804:1644 99.98388:1522 100.96293:222 107.1348:1741 109.1481:3021 111.14711:1852 115.39574:65 116.08139:2517 117.11684:2030 118.19984:222 120.78024:1293 121.39073:486 12…	89.4174	3108.83	157.812	122.148	2736.62	1248.49	492.569	2355.09	1595.97	588.803	588.803	588.803
571	14.658	1692.2	129.185	Unknown	0.842	null	null	null	null	null	null	4	False	False		FALSE	FALSE	null	null	null	null	null	null	null	CHLOREK	58.91364:1167 60.24062:1195 60.88024:477 65.08958:645 67.90868:847 72.25027:1603 73.09093:413 75.1563:795 75.74174:3199 81.0611:4007 82.32635:4457 88.12514:280 90.76242:330 91.28692:227 93.21819:1899 96.21883:4749 97.08369:1815 101.16252:42 103.88998:202 107.65144:368 108.51907:1196 109.28444:2641 113.97385:75 115.93002:1533 116.61495:1488 117.15462:87 119.77226:488 121.15772:1047 122.02994:731 1…	16321.6	18975.5	10504	9014.16	14710.2	12489.3	75165.2	28049.6	16549.9	45870.6	11356.1	56684.8
572	14.661	1691.74	252.967	Unknown	0.421	null	null	null	null	null	null	4	False	False		FALSE	FALSE	null	null	null	null	null	null	null	K4	50.68787:164 53.03744:321 54.05504:1414 58.92739:1472 60.01869:42 60.78308:410 65.85221:286 66.38828:166 67.12044:284 68.15346:803 69.97753:592 73.02883:15669 76.12029:275 77.18066:68 79.02401:2768 80.17418:473 81.06885:675 87.14775:1079 87.82808:387 88.69212:231 92.92944:1340 94.26235:1267 98.03933:1062 99.21466:471 100.99036:1106 102.298:801 106.29678:109 107.27903:732 108.84242:317 109.36113:7…	787.303	4536.4	3830.37	2541.05	4901.3	4681.84	3744	5376.29	3507.24	2102.29	2102.29	2102.29
573	14.676	1693.51	142.077	Unknown	0.632	null	null	null	null	null	null	4	False	False		FALSE	FALSE	null	null	null	null	null	null	null	K1	52.03497:183 55.09821:4481 58.59324:2877 59.26705:4876 60.08109:675 62.20887:256 64.72392:133 67.04359:3279 68.94015:0 69.96929:784 71.24258:2478 72.99024:29579 75.01856:9189 76.50813:3700 78.00098:351 81.1133:1302 81.95345:1548 83.0822:7330 88.17781:725 92.60689:108 100.39432:1204 101.07892:1660 103.16389:6413 105.09353:2092 110.75089:2476 112.41068:815 113.21548:1006 114.8299:396 116.12834:444 …	419.426	9174.75	11161.2	5399.34	7290.37	3054.85	3089.2	5362.5	7027.72	6068.77	6068.77	6068.77
574	14.69	1694.69	219.12	Unknown	0.895	null	null	null	null	null	null	4	False	False		FALSE	FALSE	null	null	null	null	null	null	null	CHLOREK	52.06442:81 57.83774:1278 59.28199:361 61.47029:137 62.56866:479 64.13927:596 65.1158:355 72.88403:1288 74.01409:224 75.92844:794 76.65374:809 77.1628:1093 79.03454:4173 81.07389:720 83.17005:983 86.14722:103 87.13692:314 92.967:929 94.41608:549 96.11453:894 97.25906:3172 99.32267:2590 101.01353:851 106.05337:446 114.3796:1603 115.30234:11 116.24453:327 118.45138:669 119.92712:118 121.09673:802 1…	1555.19	3076.78	3163.86	2373.34	2165.93	34341.7	18505.7	32891.7	38061.4	12898.7	12898.7	12898.7
575	14.692	1694.97	73.046	Unknown	1	null	null	null	null	null	null	4	False	False		FALSE	FALSE	null	null	null	null	null	null	null	CHLOREK	52.85124:837 53.90116:8 55.08469:11289 55.79377:263 57.07476:1733 60.89365:1362 62.41762:42 63.09812:704 66.85255:473 68.40324:3141 70.23502:386 73.02922:2855 74.14254:344 80.99096:1226 87.91509:625 94.28714:1358 97.13364:1244 98.13528:1937 100.5492:616 105.83223:996 107.27138:1760 109.08662:3695 112.88218:705 117.21012:3281 119.21246:1173 120.93388:23 122.97185:1945 124.20361:357 129.35735:883 1…	11168.5	47736.5	59521.4	63626.5	38532.8	496772	316025	583173	506514	195525	195525	195525
576	14.699	1696.05	217.115	Xylitol; GC-EI-TOF; MS; n TMS; RT	0.579	10.675	1684.88	C5H12O5	Sugar alcohols	HEBKCHPVOIAQTA-UHFFFAOYNA-N	OCC(O)C(O)C(O)CO	340	False	False		FALSE	FALSE	82.9	0	99.4	71.8	78.1	71.5	53.7	L1	50.38622:820 51.22786:251 52.12404:2103 56.08761:2401 57.04878:282 57.66277:2423 58.44339:3649 59.18625:5004 66.09988:1104 66.67236:179 67.36034:223 69.48086:1066 73.01771:6302 75.04394:26974 77.1323:5717 78.91733:751 81.17641:320 81.81658:2085 89.03561:4971 90.146:5776 90.95742:1 95.05345:144 96.35723:6356 97.98158:1988 98.9809:1595 99.87206:554 100.50136:0 101.19194:2377 103.05866:54546 104.068…	1973.56	12290.6	28062	18278.8	20727.2	350151	214188	333385	354724	116803	116803	116803
577	14.715	1696.72	71.0744	Unknown	0.421	null	null	null	null	null	null	4	False	False		FALSE	FALSE	null	null	null	null	null	null	null	CHLOREK	50.29641:68 52.0574:802 54.12085:2594 55.10034:3702 56.02441:9269 57.03327:24569 57.86648:314 60.14212:1633 64.23421:664 66.26238:0 67.19054:4375 71.07443:34153 73.7861:3027 77.21043:2184 78.30688:0 79.16088:4907 80.18909:1543 81.01528:3041 82.09888:1648 83.92213:3213 85.10336:27496 86.0998:913 86.96033:234 90.99971:1593 93.08931:2468 93.75018:1138 94.83447:0 95.96843:4626 96.9284:1896 99.01625:2…	63655.3	7747.79	4780.16	7335.25	5912.36	3395.84	5418.66	6221.77	6744.01	6053.56	6053.56	6053.56
578	14.733	1698.71	85.0953	Unknown	0.947	null	null	null	null	null	null	4	False	False		FALSE	FALSE	null	null	null	null	null	null	null	CHLOREK	50.8265:275 54.10114:3816 54.9738:3846 56.26044:7992 57.02713:14579 58.21093:2942 59.09597:988 60.03516:783 64.32787:580 65.22907:670 66.89011:267 67.41235:555 68.05349:3101 68.95966:18652 70.1102:2735 71.0799:15628 72.26743:1822 76.20467:2420 77.0339:898 77.58239:374 78.1488:1290 79.70466:933 82.19978:7951 83.12046:4693 84.22658:11725 85.09534:50156 86.23963:2939 87.12916:1294 88.42952:647 92.04…	57913.7	6270.75	11026.6	6709.35	8124.99	7352.59	2858.04	9348.62	4925.47	4193.12	4193.12	4193.12
579	14.76	1701.01	75.0514	Unknown	0.474	null	null	null	null	null	null	4	False	False		FALSE	FALSE	null	null	null	null	null	null	null	CHLOREK	53.08193:229 53.94347:2130 60.52332:1152 62.3159:1239 65.54069:799 67.06499:739 75.05137:3866 77.16232:1562 78.7971:2790 79.45819:287 81.00514:1740 87.44215:1310 90.48003:432 91.11738:28 94.14372:754 95.15337:3061 96.20129:410 97.0165:1381 98.09912:2790 100.67358:479 105.1816:860 106.2366:566 107.10292:193 110.24182:351 112.37051:1907 115.89513:2083 117.19383:2067 119.02138:1393 119.95546:755 121…	7745.6	16088	2378.02	17903.2	28018	22921.6	10825.4	6257.93	88274.2	20409.5	20409.5	20409.5
580	14.764	1701.54	193.063	Unknown	0.789	null	null	null	null	null	null	4	False	False		FALSE	FALSE	null	null	null	null	null	null	null	CHLOREK	51.5127:70 52.1596:412 54.21495:1875 55.11644:4501 56.16605:49 57.96088:1 59.00761:1 64.79225:272 69.07555:1 70.01583:526 74.48864:4000 76.1996:1 86.77854:146 87.44208:1250 92.80863:959 93.32678:1504 96.99696:1252 99.00596:0 101.75639:25 103.52434:487 107.13853:1251 108.44486:0 109.36347:1261 114.3748:1319 115.81982:413 116.92527:2309 124.89619:1290 127.21718:593 127.9279:2230 129.12561:0 133.348…	4038.81	9492.05	27380.4	24942.3	18892.6	2986.56	1959.87	4482.19	5249.54	10532	10532	10532
581	14.797	1703.73	347.165	Unknown	0.737	null	null	null	null	null	null	4	False	False		FALSE	FALSE	null	null	null	null	null	null	null	K1	51.96623:1705 54.38541:341 55.12717:2837 56.23916:2092 57.16309:663 57.87663:1723 58.76113:1585 59.27298:1312 60.12985:252 65.99841:1647 67.0669:750 78.21919:654 81.03485:1 82.19296:2853 84.05654:1249 85.95106:245 86.86148:1583 90.05647:1475 92.77496:843 93.33118:657 94.04609:1258 95.01771:951 98.54385:2065 99.16785:3959 101.65949:752 107.02805:1349 108.56435:359 110.39246:206 115.18375:2661 122.…	182.529	17165.2	39514.2	29504.6	21612.3	41473.3	23955.5	52450.6	39645.7	25333	25333	25333
582	14.801	1704.45	73.029	Ribitol; GC-EI-TOF; MS; 5 TMS; BP	1	7.097	1755.1	C5H12O5	Sugar alcohols	HEBKCHPVOIAQTA-UHFFFAOYNA-N	OCC([H])(O)C([H])(O)C([H])(O)CO	440	False	False		FALSE	FALSE	76.3	null	85.6	70.1	79.1	62.4	58.3	L1	54.16675:4753 58.02207:2264 62.97116:49 67.0115:338 69.02692:1403 71.70636:4626 73.02481:198864 74.15549:16180 75.078:27074 76.0481:0 83.05218:10379 83.67621:6192 85.04622:8165 86.9369:4912 88.21435:2487 91.31926:655 92.28686:1 93.75508:994 95.0808:592 96.45983:3254 99.97449:0 103.02286:89321 104.12214:13709 105.98407:1105 106.81442:1324 109.09884:430 112.85212:2583 115.1724:10176 120.8726:738 12…	34660.4	261793	379023	361807	269756	571842	327193	655560	529819	395015	395015	395015
583	14.808	1704.96	79.6183	Unknown	0.474	null	null	null	null	null	null	4	False	False		FALSE	FALSE	null	null	null	null	null	null	null	CHLOREK	52.64534:501 55.92151:2632 57.9182:206 65.8927:338 75.02276:2137 76.1657:74 79.61833:4991 82.61793:121 85.10401:803 86.09557:1207 86.96743:278 87.8868:726 88.97482:159 90.19927:796 91.05344:1483 92.00731:1053 94.28079:816 96.27478:1414 97.10746:2948 103.36416:238 105.9032:262 106.93974:541 108.03642:1119 110.46433:51 111.2646:3356 115.28142:877 115.80711:138 117.00713:318 120.21801:712 123.1869:4…	6725.61	8353.94	5085.49	6496.08	3086.8	6164.73	6658.57	9078.23	5058.61	7837.1	1437.46	6880.08
584	14.818	1705.96	261.112	Unknown	0.737	null	null	null	null	null	null	4	False	False		FALSE	FALSE	null	null	null	null	null	null	null	K1	50.53418:209 66.21772:333 67.04348:1852 68.04305:1200 77.188:1730 80.38182:3591 82.19054:1376 83.08897:1448 84.59534:3101 96.0534:2713 109.10968:2265 111.80656:1559 124.64719:665 125.17621:1 128.34871:1 139.34436:414 164.02507:957 165.9169:86 169.16777:591 173.14732:2138 180.31793:1189 185.07698:774 187.1265:146 195.95453:324 198.18309:12 210.702:266 235.20845:775 246.15442:4189 251.10844:849 252…	496.719	13916.7	4828.95	4616.05	3813.81	20524.8	27300.9	36434.3	24718.3	8628.03	8628.03	8628.03
585	14.844	1707.85	71.6778	Unknown	0.158	null	null	null	null	null	null	4	False	False		FALSE	FALSE	null	null	null	null	null	null	null	L1	62.70349:1250 71.67777:104885 123.24939:168 124.19448:4133 127.92198:3771 181.07945:565 195.93504:1175 197.10216:862 228.58473:57495 235.28227:403 254.08882:500 255.78842:68 267.92435:311 270.21069:1604 272.93494:617 285.63278:1722 287.05408:197 296.33972:263 300.31177:1841 300.85791:468 313.47177:907 338.9252:296 339.43845:194 342.4592:337 345.8385:95 350.13907:223 359.92227:23 362.23904:565 376…	4681.13	367002	305616	119077	117399	90540	150018	261681	162707	431113	431113	431113
586	14.865	1710.71	82.5563	Unknown	1	null	null	null	null	null	null	4	False	False		FALSE	FALSE	null	null	null	null	null	null	null	CHLOREK	55.08562:1224 57.93294:115 58.99145:307 59.78521:218 61.8194:398 63.76357:136 65.46479:300 67.02338:1357 67.83534:209 69.08023:1747 71.09389:2220 73.91667:1450 74.98047:1611 76.26328:143 77.30497:509 80.50805:111 81.8176:2274 82.55626:4116 85.07442:918 90.02786:241 92.49066:426 93.34343:1372 96.94282:4030 99.47935:1188 104.13035:70 104.83067:12 107.23027:407 108.18276:60 111.9303:426 112.67313:20…	7836.1	131467	27098.5	50042.3	28471.1	121454	227872	226231	133305	81315.1	81315.1	81315.1
587	14.866	1710.54	73.017	Ribitol; GC-EI-TOF; MS; 5 TMS; BP	1	6.934	1710.9	C5H12O5	Sugar alcohols	HEBKCHPVOIAQTA-UHFFFAOYNA-N	OCC([H])(O)C([H])(O)C([H])(O)CO	340	False	False		FALSE	FALSE	98.1	null	100	96.8	96.1	96.2	100	K5	51.14401:12 52.76263:37159 53.26813:32014 54.09097:52736 55.05309:96078 56.12132:19159 57.09184:41584 58.06048:80956 59.05913:484314 60.09845:37341 61.01063:41849 62.07161:1213 63.11829:1526 64.44148:697 65.12349:3023 66.23871:4367 67.12858:18006 68.05791:10122 69.02206:96197 70.07482:62183 71.06742:69671 71.70969:312183 73.02592:25437338 74.0771:1974149 75.03996:1231095 76.06316:46664 76.9707:20…	35111	16900000	25900000	22600000	20100000	83200000	53400000	94300000	78300000	47700000	47700000	47700000
588	14.867	1709.72	217.102	Unknown	0.947	null	null	null	null	null	null	4	False	False		FALSE	FALSE	null	null	null	null	null	null	null	K1	52.67461:970 53.2121:2798 56.13416:1902 57.04681:1555 60.16216:5119 61.05058:3719 63.67268:168 71.08488:4662 71.95509:22770 73.06057:69325 74.11749:84939 75.98885:3200 78.92132:631 79.59511:2747 83.15122:1 88.25701:6860 90.56748:0 91.10114:1 91.64304:697 94.01356:2834 96.55837:7175 97.85819:2103 98.43402:1900 103.05997:37025 104.0581:6473 104.95682:21147 106.03592:2977 107.02615:2061 114.15978:23…	22281.6	11200000	17800000	88843.6	13800000	61300000	37800000	68600000	56800000	34300000	34300000	34300000
589	14.881	1711.97	69.2102	Unknown	0.526	null	null	null	null	null	null	4	False	False		FALSE	FALSE	null	null	null	null	null	null	null	CHLOREK	56.77705:923 57.27981:2111 64.82118:1445 69.21023:4049 71.05021:2999 74.22084:1212 75.83257:287 79.95602:356 81.07768:1267 83.01501:2338 84.21083:3286 87.887:150 90.97198:764 91.95418:1618 92.72671:1429 93.48704:149 98.03503:44 98.95977:3142 105.00684:498 106.78146:305 110.17851:521 115.09679:4 121.13517:731 121.8772:1895 122.94086:1024 123.46194:347 127.27821:832 133.87535:162 134.52553:83 136.6…	11555.4	98193.7	113934	95627.7	81407.2	379490	6941.9	471811	387352	228394	228394	228394
590	14.9	1713.3	146.544	Unknown	0.684	null	null	null	null	null	null	4	False	False		FALSE	FALSE	null	null	null	null	null	null	null	K1	52.43271:0 56.11979:2126 66.01437:281 68.46475:1 69.09207:0 83.65887:2248 84.17717:2231 86.06886:3641 92.76361:3082 94.91965:1 96.07454:2739 101.93736:1974 107.41592:0 108.33758:2355 109.10443:3143 109.87597:1957 122.98068:1 128.16399:1 136.83923:0 137.35288:0 138.4016:644 146.54385:14103 152.0475:136 156.55887:1653 159.97969:0 167.11473:1 179.03265:3361 180.21495:1 181.10046:1072 182.7095:525 18…	3007	74371.9	45765.2	68668.2	1896.03	30575.8	200739	154352	96293	7137.47	7137.47	46820.6
591	14.916	1714.95	217.121	Xylitol	0.895	11.292	1732.43	C5H12O5	Sugar alcohols	HEBKCHPVOIAQTA-NGQZWQHPSA-N	[H][C@](O)(CO)C([H])(O)[C@]([H])(O)CO	340	False	False		FALSE	FALSE	93.6	0	97.7	90.9	88	93.7	94	QC3	52.65069:1487 53.8932:754 56.14993:3006 57.59228:8653 58.12418:8424 60.26369:2636 61.10735:2855 62.62929:851 65.03823:101 67.21592:959 71.19447:8321 72.26869:13295 73.03037:136733 75.04607:29850 75.5782:0 76.45993:4937 79.05847:1767 80.98225:6366 82.09599:4101 84.97566:3145 85.85981:3986 87.10606:1697 88.4716:5087 89.26484:29506 90.40316:1081 91.53409:3385 92.93861:1390 94.16373:374 96.60951:1471…	1659.41	377.6	111052	87998.2	93041.3	245354	1386.34	1598.18	13295.9	141236	141236	141236
592	14.919	1715.46	179.147	Ribitol; GC-EI-TOF; MS; n TMS; RT	0.947	10.829	1705.28	C5H12O5	Sugar alcohols	HEBKCHPVOIAQTA-UHFFFAOYNA-N	OCC([H])(O)C([H])(O)C([H])(O)CO	340	False	False		FALSE	FALSE	82.6	0	99.3	71.5	67.2	65.2	97.1	QC3	50.84615:869 51.36598:919 52.23942:1268 52.75758:143 53.9905:1 54.99034:7109 56.14099:428 57.0991:1040 57.92298:355 58.96634:6211 59.80751:1446 60.67094:1 61.21045:500 62.20664:876 65.39656:1117 66.86334:14245 68.15392:0 69.07076:3903 70.49803:1884 71.09707:599 71.83726:3991 73.04463:1 74.1233:4846 75.054:10312 75.95364:0 77.09207:2644 77.94189:240 79.19482:0 79.73325:403 80.98296:1 82.07252:80 8…	1853.97	20016.7	49318.1	28463.4	35640	1704	35765.4	955.131	1182.84	19689.7	19689.7	19689.7
593	14.941	1717.15	816.002	Unknown	0.632	null	null	null	null	null	null	4	False	False		FALSE	FALSE	null	null	null	null	null	null	null	CHLOREK	51.11636:308 54.49819:7468 56.31148:362 60.19316:0 61.11293:47 63.189:228 65.93947:924 72.52312:8321 73.05799:1676 77.52299:1693 78.9523:1452 82.99406:4174 90.49611:591 95.95545:705 98.2083:2110 99.16274:480 101.20653:436 102.09695:1159 105.75571:1127 107.18373:620 108.17825:905 109.04445:958 109.66514:934 115.3214:95 117.79044:118 119.25683:271 121.13196:3187 122.79318:1758 123.38563:1691 126.19…	1045.7	0.0287898	0	223.681	0	262.711	156.604	80.84	1302.84	63.5843	63.5843	63.5843
594	14.967	1719.58	55.0972	Unknown	0.842	null	null	null	null	null	null	4	False	False		FALSE	FALSE	null	null	null	null	null	null	null	K1	50.59887:862 53.09516:245 55.09719:5722 63.09349:124 63.85529:423 67.03027:4528 69.14644:2227 77.23547:270 78.04304:1250 79.06849:0 80.39283:4249 81.07793:2304 82.1406:2262 90.57283:1016 97.09959:349 97.7443:35 98.7388:1042 99.98991:0 106.73676:230 108.90893:2316 118.72278:975 124.1479:2003 125.13488:3829 132.04608:858 133.54631:1 134.67467:566 137.21434:863 140.38672:326 153.132:309 157.83766:27…	9760.66	13901.5	11556.6	9558.81	5840.9	1885.92	6847.36	8244.1	7335.81	8427.22	8427.22	8427.22
595	14.99	1721.86	267.113	Unknown	1	null	null	null	null	null	null	4	False	False		FALSE	FALSE	null	null	null	null	null	null	null	CHLOREK	50.76334:20 53.28146:1238 60.13548:265 62.92355:464 64.48847:879 73.01:504 75.98587:78 77.01809:42 77.78241:728 79.18064:1286 85.76543:1376 87.12312:1259 90.83234:166 94.18741:83 95.76192:2319 102.80036:125 105.05492:657 106.01205:876 107.06933:712 111.12096:1509 112.34447:1373 114.87398:477 117.05968:1643 121.1878:1197 122.2171:867 123.03313:498 123.87132:1767 128.86935:1675 131.27739:566 132.20…	918.978	3796.11	1391.14	4136.44	1236.41	128.207	531.189	637.231	117.296	959.83	959.83	959.83
596	15.051	1727.96	71.1853	Unknown	0.947	null	null	null	null	null	null	4	False	False		FALSE	FALSE	null	null	null	null	null	null	null	CHLOREK	52.81536:282 55.07711:2681 56.04202:0 57.06126:6060 57.81528:359 58.62322:1 68.20171:3042 69.03346:6220 70.11015:1248 71.18533:8799 71.70223:1 72.21117:2513 75.14166:214 77.1806:1444 77.77639:1 78.96312:930 82.00694:1044 83.02658:1 83.85339:1 85.15716:2187 87.3427:61 89.23122:760 91.24146:290 92.86768:2844 95.15723:2101 96.3788:2787 97.19289:1 99.0076:3038 99.50996:2284 100.02375:485 100.83822:87…	16694.1	3705.12	4501.04	3786.25	6463.4	4809.58	2266.64	4134.47	4448.11	4107.94	4107.94	4107.94
597	15.088	1730.86	97.2385	Unknown	0.526	null	null	null	null	null	null	4	False	False		FALSE	FALSE	null	null	null	null	null	null	null	CHLOREK	50.1673:381 52.85607:52 56.04339:1501 60.07069:1685 67.05354:351 69.1154:3694 70.12844:912 71.10739:1328 77.16362:817 78.24216:217 83.12032:737 84.04121:1196 94.05647:809 95.07214:2508 97.23853:3695 100.02296:473 102.32902:1222 109.20689:479 110.13423:560 111.60832:1170 114.33098:405 118.10384:1387 119.15872:96 119.97918:847 121.24982:460 122.0899:480 125.3215:1820 126.06712:980 127.80344:261 133…	7026.02	8613.54	7964.74	8239.9	4587.8	7360.27	4173.24	9588.51	2043.22	6425.31	6425.31	6425.31
598	15.089	1730.49	174.115	putrescine	0.632	9.802	1734.57	C4H12N2	Monoalkylamines	KIDHWZJUCRJVML-UHFFFAOYSA-N	NCCCCN	340	False	False		FALSE	FALSE	92.9	0	99.9	88.2	89.8	86.4	87.1	L1	50.0201:155 51.15483:1107 53.33724:584 54.17827:1263 55.0493:1861 55.87623:1380 57.06477:1822 57.73757:3231 58.89505:22793 59.44817:14248 60.08063:2631 66.20348:1480 67.03093:3640 68.1907:729 71.89822:4155 73.0919:8671 74.19767:8948 76.0235:1476 81.64653:1860 83.35445:846 86.06374:560 86.7748:2392 87.38142:2198 88.09171:3568 88.87829:716 90.03159:811 93.01813:713 94.1831:677 95.10854:0 97.07014:4…	1001.86	2139.72	2237.82	2750.05	2808.42	409037	308280	411398	355294	126039	126039	126039
599	15.103	1732.35	73.0914	Unknown	0.684	null	null	null	null	null	null	4	False	False		FALSE	FALSE	null	null	null	null	null	null	null	CHLOREK	53.79272:1506 57.11684:8139 59.47772:905 66.85803:3432 73.09138:29564 73.99666:892 74.86918:1099 76.0381:956 77.16504:2191 80.25145:1381 81.09077:717 85.00406:4927 89.22716:34 91.2438:1838 92.86432:129 94.0165:171 97.99293:2601 99.22182:3966 103.0311:1546 108.1265:1947 110.70575:2965 113.23378:1588 115.25916:1168 117.13664:988 119.0525:855 122.16465:832 122.86118:1 123.4347:932 125.12363:1876 127…	33708.9	7097.45	11951.6	36432.8	9884.98	179954	90129.9	109361	111547	38741.4	38741.4	38741.4
600	15.124	1733.9	70.1539	Unknown	0.632	null	null	null	null	null	null	4	False	False		FALSE	FALSE	null	null	null	null	null	null	null	CHLOREK	50.08976:116 51.37123:471 52.20324:187 53.32222:1130 54.0539:242 67.12075:1195 69.1435:6570 70.15392:6767 73.0334:3172 74.35006:1038 75.83099:1767 78.80783:1024 80.89152:4746 82.21742:2801 85.13738:4987 91.26982:1579 92.41847:188 96.47156:630 98.1772:889 100.97804:1525 103.11661:1539 106.07967:84 109.13396:1564 110.49838:3792 119.27858:1266 123.17731:3023 125.19694:2982 125.94778:2278 129.76175:4…	10752.8	19195	2602.12	4088.4	3330.23	105104	121676	332047	138619	56551.3	56551.3	56551.3
601	15.125	1732.86	358.951	Unknown	0.579	null	null	null	null	null	null	4	False	False		FALSE	FALSE	null	null	null	null	null	null	null	K1	50.09585:569 51.08266:1034 52.88714:152 55.03238:3396 55.71627:1347 59.13007:0 60.17814:778 61.08447:584 62.93011:378 65.06784:859 67.00478:1659 69.18997:4558 70.17572:487 71.14459:542 76.20798:195 78.03315:1856 78.56174:1029 79.19469:1719 80.93902:1202 83.10269:502 89.14569:3806 90.30685:3291 91.17971:25 92.16951:89 93.23996:732 94.31857:1106 96.32889:98 97.14259:3270 99.2711:52 100.30128:793 10…	818.214	3288.45	5280.98	3405.66	5268.15	115.445	1701.05	94.6697	1356.57	3376.08	3376.08	3376.08
602	15.126	1735.56	588.711	Unknown	0.158	null	null	null	null	null	null	4	False	False		FALSE	FALSE	null	null	null	null	null	null	null	L1	50.08888:447 53.71677:987 54.84188:1235 63.46164:1257 68.09659:1963 69.02516:2202 75.02635:2528 77.06983:2153 83.1309:3490 84.08544:326 89.17978:5355 93.10776:1 95.18013:4441 96.01518:1 103.13303:415 110.75335:315 111.26024:404 117.94086:811 118.90334:2419 122.02443:259 123.21707:1259 128.38318:5249 132.13222:1515 133.8463:62 137.29076:188 139.22888:522 140.0069:1858 149.14777:177 150.61476:760 1…	0	86.5124	890.668	0	80.7528	764.262	170.501	55.3206	84.0129	151.354	0	66.4565
603	15.138	1735.6	58.9873	Unknown	0.737	null	null	null	null	null	null	4	False	False		FALSE	FALSE	null	null	null	null	null	null	null	K2	53.29202:497 54.49386:2046 56.11007:1263 57.1465:2 58.02631:1081 58.98734:2179 60.12953:1858 61.15245:1028 63.19471:220 66.82527:276 71.03164:34 71.69337:832 74.0688:378 77.46963:131 82.14139:10 84.049:1436 91.12431:2074 92.73598:394 97.01466:755 103.52345:236 105.0871:821 109.07041:2073 112.11343:149 114.00989:132 118.94601:182 121.87584:266 124.97626:403 131.17683:592 134.12991:75 135.33527:663…	1593.33	4652.23	5528.52	5618.22	3172.52	4790.94	3633.61	33685.6	4531.27	4514.13	4514.13	4514.13
604	15.148	1736.24	68.2218	Unknown	0.632	null	null	null	null	null	null	4	False	False		FALSE	FALSE	null	null	null	null	null	null	null	K4	50.14143:246 51.34788:535 53.99528:1058 56.27702:190 59.12009:1447 60.94052:843 63.79557:1190 65.72862:357 66.97495:1418 68.22179:4147 69.16229:1302 70.24981:1332 71.40453:193 75.08505:1020 76.13116:213 76.9604:331 79.17982:1508 81.04076:875 81.94733:185 84.16104:2213 85.26672:305 95.846:775 97.9768:1137 106.9912:708 109.11029:1318 111.22368:600 115.6039:638 127.15705:813 131.01247:3025 134.17062…	10639.4	3323.24	3383.94	2654.73	6575.65	13693.9	4482.35	9673.91	7388.72	6031.62	6031.62	6031.62
605	15.182	1739.11	231.112	Unknown	0.947	null	null	null	null	null	null	4	False	False		FALSE	FALSE	null	null	null	null	null	null	null	K5	50.01016:192 51.88714:1469 52.9908:163 54.09465:977 55.05136:582 55.86258:1958 58.35154:3312 59.23146:1388 61.10743:2057 63.21649:564 65.12029:794 65.85564:2149 69.59759:4465 70.31731:2666 71.09448:1200 71.99699:1195 73.02366:50612 74.15396:1557 75.14646:7587 76.27192:631 78.06686:495 78.86729:1281 81.92169:2363 83.24766:915 84.14225:876 89.05103:6112 91.10597:1723 92.80232:543 93.78846:341 94.79…	557.179	42005.4	94503.1	52026.6	63706.6	56997	14529.4	32123.4	28644.7	59928.9	59928.9	59928.9
606	15.226	1743.28	73.0466	3,6-anhydro-D-galactose minor2	0.789	9.815	1736.29	C6H10O5	Tetrahydrofurans	WZYRMLAWNVOIEX-BGPJRJDNSA-N	O[C@@H](C=O)[C@H]1OC[C@@H](O)[C@@H]1O	340	False	False		FALSE	FALSE	85.2	0	99.7	75.6	66.9	84.8	83.3	K4	52.10774:1 54.13234:878 56.06945:628 58.08261:9776 59.11387:10839 61.316:1972 66.08693:1308 66.98683:2936 67.58578:3134 68.27131:1954 70.23531:646 71.19127:8185 72.14587:8947 73.06343:88620 74.35714:15208 75.12171:8533 75.97973:1 80.06397:1076 80.85461:2141 81.76246:1796 82.35609:146 85.99129:3685 87.16952:515 88.72622:5566 89.32489:125 90.10902:349 91.29621:2805 92.14249:1196 92.97928:3446 94.78…	5500.8	96847.5	183949	135530	112738	177423	80464.3	148410	172259	132852	132852	132852
607	15.235	1744.87	73.0773	L-Ornithine; GC-EI-TOF; MS; 2 TMS; BP	0.526	7.402	1808.8	C5H12N2O2	L-alpha-amino acids	AHLPHDHHMVZTML-BYPYZUCNSA-N	NCCC[C@H](N)C(O)=O	440	False	False		FALSE	FALSE	73.8	null	78	71.1	69.6	68.8	80	L4	52.14954:1145 52.78863:628 53.74697:89 55.33935:42 56.08338:2769 57.07446:1 57.88395:1 59.01527:1437 60.0968:2662 60.86423:981 63.26171:495 66.6181:0 67.27463:0 69.10776:1 72.19084:5659 73.0773:122798 74.10435:16698 75.04416:15475 77.02245:2596 80.30729:1962 81.01852:4068 82.04854:1001 83.95794:1006 87.04282:2686 87.95643:217 88.71323:0 89.42743:487 90.10642:237 94.06088:597 96.63617:695 97.17248…	10821.5	98737.6	183556	133852	111859	175749	81189.3	150372	169959	134364	134364	134364
608	15.242	1744.87	174.129	ornithine 3tms minor	0.789	9.901	1747.85	C5H12N2O2	L-alpha-amino acids	AHLPHDHHMVZTML-BYPYZUCNSA-N	NCCC[C@H](N)C(O)=O	340	False	False		FALSE	FALSE	89.7	0	100	82.9	75.7	90.8	88.6	L3	50.29242:105 52.53397:1833 56.24738:3326 58.99979:6729 60.03702:4357 60.96654:3223 64.92488:857 67.67214:9965 68.27082:3880 69.08092:4728 73.01765:66100 74.1065:26025 75.03937:24193 76.03483:2334 79.93626:2281 82.71796:3990 83.41241:0 84.09595:1151 86.08305:36083 87.02682:3487 88.13443:2363 90.91801:3424 93.1445:1 93.96616:0 98.03327:2180 99.16621:3540 100.0614:12279 101.0243:4524 102.28668:9374 …	81.4516	639.312	4934.76	6901.01	4106.9	226209	106637	171891	182430	74671.4	74671.4	74671.4
609	15.251	1746.11	399.845	Unknown	0.526	null	null	null	null	null	null	4	False	False		FALSE	FALSE	null	null	null	null	null	null	null	K3	51.10202:1953 53.63802:4600 63.98729:433 65.40697:990 66.16718:689 66.95957:3782 67.97781:977 72.41759:3938 80.49514:2562 81.07816:3652 82.99854:802 86.2235:868 90.95573:1677 92.29468:313 94.76497:1977 95.31526:3062 96.21003:1884 97.07286:5180 98.08175:1947 110.33981:1122 115.90947:1141 121.8326:1774 124.1087:955 131.09309:5584 135.04688:1279 137.29688:792 140.12532:1956 154.162:110 159.14879:254…	0	80.8763	1221.78	4225.77	1325.98	78.7826	356.876	463.49	2647.07	92.874	0	92.874
610	15.293	1750.48	318.094	Unknown	0.211	null	null	null	null	null	null	4	False	False		FALSE	FALSE	null	null	null	null	null	null	null	L1	50.71704:510 51.28838:629 53.11335:160 53.95563:733 55.01065:526 65.75985:1886 66.94277:1200 67.87614:2803 75.04614:77 76.97816:2950 78.03137:1407 78.9184:368 83.09789:3336 87.97967:351 91.28883:600 92.7624:547 95.98824:441 99.98103:4826 104.07555:1133 105.98074:447 110.23587:1905 111.79181:669 113.77496:3732 114.77103:1691 119.82368:820 121.6283:1676 124.12476:116 129.08588:2718 131.66092:819 13…	103.75	3933.37	5844.32	5563.13	4132.08	6632.42	2.05e-06	4453.93	4412.36	7092.78	7885.8	7785.61
611	15.314	1751.34	73.0379	glycerol-alpha-phosphate	1	9.888	1746.17	C3H9O6P	Glycerophosphates	AWUCVROLDVIAJX-UHFFFAOYNA-N	OCC(O)COP(O)(O)=O	340	False	False		FALSE	FALSE	95.7	0	99.9	92.9	88.2	96.4	100	K5	51.86523:1146 53.86647:3908 55.00341:573 56.18029:1019 57.09587:2081 57.98928:9454 59.03658:76168 60.1593:5537 61.09064:10664 62.13737:903 67.09138:2468 68.06988:2074 68.6997:2178 69.31222:5871 70.01634:4398 71.08033:9050 72.26015:61767 73.06626:1278261 74.1328:100383 75.06509:117102 76.19125:7764 77.05122:5957 79.69255:751 81.96381:214 83.03737:2809 84.85713:12196 85.74178:3822 87.10908:18907 87…	26372.2	1190121	1267776	1309711	1046168	1230447	643496	1473054	1386658	1233229	1233229	1233229
612	15.32	1752.89	73.0243	rac-Glycerol 3-phosphoate; GC-EI-TOF; MS; 4 TMS; BP	0.947	7.683	1740	C3H9O6P	Glycerophosphates	AWUCVROLDVIAJX-UHFFFAOYNA-N	OCC(O)COP(O)(O)=O	340	False	False		FALSE	FALSE	86.2	null	98.8	77.9	69.2	85.8	88	S5	51.0513:839 52.12009:777 54.09972:1522 56.73202:9 59.14453:4539 60.07115:509 60.70787:217 61.34284:1034 64.69226:212 67.20173:1013 70.31926:1142 71.04608:1268 71.93462:1266 73.02428:68941 74.21104:7813 75.0209:1552 80.37808:923 83.08934:445 86.65732:537 87.2009:263 88.75179:2530 89.32937:2103 91.03418:542 91.79932:159 92.83596:673 94.02473:434 96.29715:114 97.08978:744 98.81829:833 99.57079:1241 …	16781.2	1190285	1267941	1309878	1050623	1230723	642727	1470561	1386390	1233229	1233229	1233229
613	15.332	1752.98	292.117	Unknown	0.579	null	null	null	null	null	null	4	False	False		FALSE	FALSE	null	null	null	null	null	null	null	K2	52.02029:829 53.84598:332 55.76986:61 56.3385:1857 66.28107:550 66.86546:1619 68.09992:2150 68.96206:967 70.21022:3503 71.09083:1100 72.0501:2553 77.08639:1100 79.05735:3182 79.99577:623 85.77379:733 87.90671:628 96.061:2766 98.26218:2825 100.96188:5752 103.01172:10776 103.96748:1189 108.16094:10 110.08297:351 111.20731:1235 116.95758:5072 120.085:628 124.91782:1271 126.51862:70 133.40839:4537 14…	876.368	22339.3	30499.2	19448.3	23001.8	13227.7	4137.36	10778.9	12256.6	27017.7	27017.7	27017.7
[truncated: 1,794 more rows]

## Sheet: Sumarized matrix
Metabolome name	L2	L4	L3	L1	C2	C4	C3	C1
Group	L	L	L	L	C	C	C	C
[truncated: 125 more rows]

## Sheet: T test results
L2	L4	L3	L1	C2	C4	C3	C1	Student's T-test Significant L_C	Student's T-test significant	-Log Student's T-test p-value L_C	Student's T-test q-value L_C	Student's T-test Difference L_C	Student's T-test Test statistic L_C	Metabolome name
[truncated: 126 more rows]

[truncated: 1 more sheets: Quantitative enrichment - data]
